# Supplementary material for: Determination of the mean duration of recent infection and false recency rate for the HIV triplex multiplex bead assay
Source: PLoS One. 2024 Oct 25;19(10):e0311829. doi: 10.1371/journal.pone.0311829 (PMC11508083; doi:10.1371/journal.pone.0311829)
Supplement: S1 Data — (XLSX) [file pone.0311829.s002.xlsx]

## Sheet: Table 1 
	Seroconversion Panel Summary
	Study	Number of Subjects	Number of Samples	Subtype	Panel Purpose			All
	Amsterdam	24	96	B	MDRI
	Ethiopia	22	128	C	MDRI
	Trinidad	5	48	B	MDRI
	Thai BMA	85	485	B & AE	MDRI
	SIPP	6	57	B	MDRI
	MDRI	142	814
	Ghana	952	952	CRF_AG, others	FRR
	Thai	128	128	AE	FRR
	HERS	261	261	B	FRR
	PFR	1341	1341
	ALL	1625	2969

## Sheet: Fig 1
	Panel	Specimen	MFI	SC Days			5 panels
	Amsterdam	H 0026-07	466.5	45.5			142 Subjects
	Amsterdam	H 0026-10	839.5	136.5			814 specimens
	Amsterdam	H 0026-11	1451.75	227.5
	Amsterdam	H 0026-12	2489.5	318.5
	Amsterdam	H 0036-22	1083.75	77.5
	Amsterdam	H 0036-26	1895	162.5
	Amsterdam	H 0036-27	2427.5	258.5
	Amsterdam	H 0036-28	3053.75	351.5
	Amsterdam	H 0039-13	2147.5	51
	Amsterdam	H 0039-16	3957.5	142
	Amsterdam	H 0039-17	5275	233
	Amsterdam	H 0039-18	7011.25	342
	Amsterdam	H 0169-04	531.5	46
	Amsterdam	H 0169-07	1357	136
	Amsterdam	H 0169-08	1438.75	234
	Amsterdam	H 0169-09	2361.75	318
	Amsterdam	H 0207-07	418.75	43.5
	Amsterdam	H 0207-10	1520	117.5
	Amsterdam	H 0207-11	1767.5	218.5
	Amsterdam	H 0207-12	3062.25	316.5
	Amsterdam	H 0272-19	500.5	84.5
	Amsterdam	H 0272-22	2106	187.5
	Amsterdam	H 0272-23	2328.5	273.5
	Amsterdam	H 0272-24	2638	362.5
	Amsterdam	H 0341-03	478.5	45.5
	Amsterdam	H 0341-06	1306	133.5
	Amsterdam	H 0341-07	3586.5	234.5
	Amsterdam	H 0341-08	3882	336.5
	Amsterdam	H 0371-13	545.75	38
	Amsterdam	H 0371-14	1155	145
	Amsterdam	H 0371-15	1277.25	227
	Amsterdam	H 0371-16	1856.25	318
	Amsterdam	H 0458-03	68	44.5
	Amsterdam	H 0458-04	685.25	124.5
	Amsterdam	H 0458-07	2289	230.5
	Amsterdam	H 0458-08	3938.5	317.5
	Amsterdam	H 0491-05	273	49
	Amsterdam	H 0491-07	494.5	155
	Amsterdam	H 0491-09	976.5	231
	Amsterdam	H 0491-10	1660.25	322
	Amsterdam	H 0511-04	564.75	51.5
	Amsterdam	H 0511-07	1223	143.5
	Amsterdam	H 0511-08	1668.5	217.5
	Amsterdam	H 0511-09	2792	350.5
	Amsterdam	H 0523-22	294.5	89.5
	Amsterdam	H 0523-25	1646.25	186.5
	Amsterdam	H 0523-26	2894.5	274.5
	Amsterdam	H 0523-27	3597.25	375.5
	Amsterdam	H 0545-15	986.5	56
	Amsterdam	H 0545-18	1883.5	126
	Amsterdam	H 0545-19	2455.25	219
	Amsterdam	H 0545-20	3350.25	308
	Amsterdam	H 0552-20	2360.5	93.5
	Amsterdam	H 0552-24	4514.5	185.5
	Amsterdam	H 0552-25	4592.25	276.5
	Amsterdam	H 0552-26	5274.75	367.5
	Amsterdam	H 0569-04	352	49
	Amsterdam	H 0569-07	2049.25	141
	Amsterdam	H 0569-08	4340.75	214
	Amsterdam	H 0569-09	4495.75	301
	Amsterdam	H 0571-05	89.5	45.5
	Amsterdam	H 0571-06	1687.5	143.5
	Amsterdam	H 0571-09	2116.25	235.5
	Amsterdam	H 0571-10	2476.5	325.5
	Amsterdam	H 0576-19	1628.75	92.5
	Amsterdam	H 0576-22	2574.5	186.5
	Amsterdam	H 0576-23	2740.25	285.5
	Amsterdam	H 0576-24	2695.75	389.5
	Amsterdam	H 0663-02	1289	49.5
	Amsterdam	H 0663-05	2460	151.5
	Amsterdam	H 0663-06	5055.5	260.5
	Amsterdam	H 0663-07	5298.75	329.5
	Amsterdam	H 1047-06	848.75	45.5
	Amsterdam	H 1047-09	1628.75	138.5
	Amsterdam	H 1047-10	2717.5	227.5
	Amsterdam	H 1047-11	4275.5	319.5
	Amsterdam	H 1091-17	649	87
	Amsterdam	H 1091-20	1981.75	156
	Amsterdam	H 1091-22	4419.5	319
	Amsterdam	H 1091-23	4472	403
	Amsterdam	H 1112-17	247	91.5
	Amsterdam	H 1112-20	1849.25	198.5
	Amsterdam	H 1112-21	2973.75	289.5
	Amsterdam	H 1112-22	4037.25	380.5
	Amsterdam	H 1135-03	427.5	41.5
	Amsterdam	H 1135-06		135.5
	Amsterdam	H 1135-07	1279	226.5
	Amsterdam	H 1135-08	1918.5	331.5
	Amsterdam	H 1160-09	141	44.5
	Amsterdam	H 1160-11	236.75	135.5
	Amsterdam	H 1160-12	1057.25	224.5
	Amsterdam	H 1160-13	1963	315.5
	Amsterdam	H 1186-07	247	91
	Amsterdam	H 1186-10	1849.25	199
	Amsterdam	H 1186-11	2973.75	290
	Amsterdam	H 1186-12	4037.25	381
	Ethiopia	F0083-Q	337.5	89.5
	Ethiopia	F0093-X	1801.75	101.5
	Ethiopia	F0093-X	1901	302.5
	Ethiopia	F0093-X	1823.5	533.5
	Ethiopia	F0093-X	2686.25	715.5
	Ethiopia	F0093-X	3127	897.5
	Ethiopia	F0093-X	2679.25	912.5
	Ethiopia	F0093-X	2847	1096.5
	Ethiopia	F0149-D	792.25	91.5
	Ethiopia	F0149-D	714.75	110.5
	Ethiopia	F0149-D	937.75	270.5
	Ethiopia	F0149-D	1075.75	452.5
	Ethiopia	F0231-K	754.5	94.5
	Ethiopia	F0231-K	742.25	121.5
	Ethiopia	F0231-K	1624.75	486.5
	Ethiopia	F0231-K	2647.75	492.5
	Ethiopia	F0231-K	3342.25	672.5
	Ethiopia	F0251-U	2225.25	92
	Ethiopia	F0251-U	6557.5	621
	Ethiopia	F0251-U	6421	860
	Ethiopia	F0251-U	6471.5	1147
	Ethiopia	F0251-U	6758.25	1419
	Ethiopia	F0251-U	7390	1615
	Ethiopia	F0251-U	7224.75	1791
	Ethiopia	F0251-U	6817	1818
	Ethiopia	F0282-R	1859.5	95
	Ethiopia	F0282-R	3859	479
	Ethiopia	F0282-R	4019	678
	Ethiopia	F0282-R	5512	858
	Ethiopia	F0282-R	8785.75	1081
	Ethiopia	F0282-R	7095	1292
	Ethiopia	F0282-R	7856.25	1483
	Ethiopia	F0282-R	7675.5	1657
	Ethiopia	F0298-F	2762.5	93.5
	Ethiopia	F0298-F	5186.75	281.5
	Ethiopia	F0298-F	7375	717.5
	Ethiopia	F0305-Y	2519	92.5
	Ethiopia	F0305-Y	5744	278.5
	Ethiopia	F0305-Y	7737.75	474.5
	Ethiopia	F0305-Y	8245.25	500.5
	Ethiopia	F0305-Y	7946.25	665.5
	Ethiopia	F0305-Y	7736	853.5
	Ethiopia	F0305-Y	8523.5	1035.5
	Ethiopia	F0305-Y	9843.5	1216.5
	Ethiopia	F0372-D	1168.75	171.5
	Ethiopia	F0372-D	2562.25	572.5
	Ethiopia	F0372-D	2912.75	767.5
	Ethiopia	F0372-D	4367.5	976.5
	Ethiopia	F0372-D	3755	1164.5
	Ethiopia	F0372-D	5777	1347.5
	Ethiopia	F0372-D	6519.5	1531.5
	Ethiopia	F0372-D	6484.5	1797.5
	Ethiopia	F0531-F	2069.5	91
	Ethiopia	F0531-F	5045.75	342
	Ethiopia	F0531-F	5941.5	539
	Ethiopia	F0531-F	7343.75	741
	Ethiopia	F0531-F	10114.8	923
	Ethiopia	F0531-F	8652	966
	Ethiopia	F0531-F	8426.75	1119
	Ethiopia	F0603-N	2330.75	112.5
	Ethiopia	F0603-N	3290.5	307.5
	Ethiopia	F0603-N	5247	511.5
	Ethiopia	F0603-N	5222.25	718.5
	Ethiopia	F0603-N	3850.75	902.5
	Ethiopia	F0603-N	5975.25	1111.5
	Ethiopia	F0603-N	5709	1572.5
	Ethiopia	F0638-K	3864.25	157
	Ethiopia	F0638-K	5525.75	340
	Ethiopia	F0638-K	4592	526
	Ethiopia	F0638-K	7404.5	736
	Ethiopia	F0638-K	7053	907
	Ethiopia	F0638-K	7265.25	1089
	Ethiopia	F0638-K	90.5
	Ethiopia	F0638-K	8651.75	1466
	Ethiopia	F0638-K	9148.5	1556
	Ethiopia	F0638-K	9854.75	1646
	Ethiopia	F0707-W	1242.75	102
	Ethiopia	F0707-W	1248.75	479
	Ethiopia	F0707-W	2342.25	662
	Ethiopia	F0707-W	2763.75	928
	Ethiopia	F0707-W	4930	1131
	Ethiopia	F0707-W	5475	1347
	Ethiopia	F0707-W	5704	1567
	Ethiopia	F0707-W	5607.5	1763
	Ethiopia	F0713-J	555.5	90
	Ethiopia	F0713-J	330	118
	Ethiopia	F0732-G	1068	94.5
	Ethiopia	F0732-G	1464.75	299.5
	Ethiopia	F0732-G	2008	508.5
	Ethiopia	F0732-G	1942	691.5
	Ethiopia	F0732-G	3409	992.5
	Ethiopia	F0732-G	3885.5	1292.5
	Ethiopia	F0735-J	1792.25	95
	Ethiopia	F0735-J	3038.75	192
	Ethiopia	F0769-Y	1553.75	92.5
	Ethiopia	F0769-Y	2614	285.5
	Ethiopia	F0769-Y	3300.5	469.5
	Ethiopia	W7028-R	885.75	116
	Ethiopia	W7028-R	4549.75	409
	Ethiopia	W7028-R	4155.25	611
	Ethiopia	W7028-R	5282.5	794
	Ethiopia	W7028-R	5732	981
	Ethiopia	W7028-R	5485.5	989
	Ethiopia	W7102-C	226.25	98.5
	Ethiopia	W7102-C	2658.5	288.5
	Ethiopia	W7102-C	5579.5	534.5
	Ethiopia	W7114-D	4807	251.5
	Ethiopia	W7114-D	5264.5	455.5
	Ethiopia	W7114-D	7993.5	650.5
	Ethiopia	W7114-D	5479.5	845.5
	Ethiopia	W7114-D	8557.5	1042.5
	Ethiopia	W7114-D	9145.75	1246.5
	Ethiopia	W7114-D	8528	1488.5
	Ethiopia	W7114-D	10881	1666.5
	Ethiopia	W7114-D	8311	1874.5
	Ethiopia	W7114-D	9778	2100.5
	Ethiopia	F0269-F	5099.25	242
	Ethiopia	F0269-F	3698.25	442
	Ethiopia	F0269-F	5140	631
	Ethiopia	F0269-F	5104	814
	Ethiopia	F0269-F	4950.5	1081
	Ethiopia	F0269-F	5186.25	1198
	Ethiopia	F0269-F	5853.25	1402
	Ethiopia	F0269-F	5388.5	1760
	Ethiopia	F0269-F	6101.5	1941
	Ethiopia	F0269-F	6784.25	2123
	Ethiopia	F0269-F	7102	2130
	Ethiopia	F0587-P	4859.75	303
	Thai	1039	1173.5	93
	Thai	90075	1343	131
	Thai	90100	1532	164
	Thai	90168	2407	256
	Thai	90243	3450	382
	Thai	90315	4538.5	512
	Thai	91026	5649	683
	Thai	1026	589	94
	Thai	90036	1031	122
	Thai	90046	1626	155
	Thai	90074		243
	Thai	90166	2064.5	368
	Thai	90248	2646	505
	Thai	91025	4536	795
	Thai	1529	1319.5	62
	Thai	90101	2538.5	104
	Thai	90130	3107	140
	Thai	90190	3386.5	224
	Thai	90255	3207	349
	Thai	90320	2765	467
	Thai	91024	2614	623
	Thai	1625	1563.5	60
	Thai	90203	2007	106
	Thai	90236	2143.5	169
	Thai	3567	1236	60
	Thai	90242	1804	80
	Thai	90264	2160	114
	Thai	90310	2047.5	200
	Thai	90379	3096	312
	Thai	91089	2277.5	457
	Thai	1613	781	60
	Thai	90160	1059	72
	Thai	90184	4174	110
	Thai	90235	3009.5	204
	Thai	90308	4617.5	325
	Thai	90378	4907	445
	Thai	91088	5377	590
	Thai	2610	1103	59
	Thai	90154	1485.5	99
	Thai	90171	1517	135
	Thai	90233	1511	222
	Thai	90305	1896	345
	Thai	90371	1593.5	465
	Thai	91076	2066	598
	Thai	2620	432	46
	Thai	90155	461	86
	Thai	90169	773	117
	Thai	90232	1473	209
	Thai	90304	1818.5	332
	Thai	90370	2359	452
	Thai	91077	2864	585
	Thai	1768	516	168
	Thai	90111	1146	196
	Thai	90131	1506	225
	Thai	90195	2488	315
	Thai	4776	3540.5	61
	Thai	90369	5005	122
	Thai	90387	5463.5	164
	Thai	3256	1497	97
	Thai	90208	2438	181
	Thai	90227	2289	210
	Thai	90283	3668.5	311
	Thai	90362	3515	434
	Thai	91052	3212	559
	Thai	3880	612	86
	Thai	90241	873	104
	Thai	90263	1541	139
	Thai	90346	3076	274
	Thai	91022	3313	406
	Thai	3119	217	59
	Thai	90231	710.5	82
	Thai	90251	1189	117
	Thai	90309	1010	213
	Thai	90382	2110	335
	Thai	91082	2091	458
	Thai	1849	203	56
	Thai	90191	520	90
	Thai	90215	980.5	133
	Thai	90273	1080	230
	Thai	90328	2463	335
	Thai	91005	3088	457
	Thai	3655	1141	60
	Thai	90265	3068.5	136
	Thai	90282	2786	170
	Thai	90318	5307	246
	Thai	91013	4367	393
	Thai	657	321	59
	Thai	90020	2137	131
	Thai	90024	2431	164
	Thai	90044	3029.5	254
	Thai	90082	5449.5	366
	Thai	90174	16	494
	Thai	3904	801.5	74
	Thai	90301	997	180
	Thai	91067	3189	425
	Thai	1177	955	62
	Thai	90063	1804	94
	Thai	90076	2367	125
	Thai	90158	2317	218
	Thai	90223	4076	331
	Thai	90300	4190	457
	Thai	1906		61
	Thai	90062	1556	91
	Thai	90081	2104	122
	Thai	90148	2533	207
	Thai	90213	1658	311
	Thai	90329	4344.5	515
	Thai	2644	537	62
	Thai	90147	562	84
	Thai	90217	815	192
	Thai	90276	994.5	295
	Thai	90365	1645	437
	Thai	4143	442.5	63
	Thai	90277	935	92
	Thai	90299	989.5	128
	Thai	90350	1225.5	213
	Thai	1914	547	70
	Thai	90109	1072	135
	Thai	90132	1087	169
	Thai	90202	2204	270
	Thai	90274	2719	401
	Thai	90351	3331	522
	Thai	3918	566.5	56
	Thai	90222	312.5	71
	Thai	90244	1315	107
	Thai	90298	2006	197
	Thai	90373	4532	324
	Thai	91066	5645	442
	Thai	2561	580	63
	Thai	90137	1156.5	142
	Thai	90161	1277.5	170
	Thai	90214	676	259
	Thai	90285	1568	379
	Thai	91017	3625	604
	Thai	4727	818	61
	Thai	90297	1567.5	89
	Thai	90312	1498	122
	Thai	90372	1901	216
	Thai	91079	2511	353
	Thai	2578	540	57
	Thai	90157	488.5	71
	Thai	90212	1773.5	167
	Thai	90284	1947	287
	Thai	90361	2001	409
	Thai	91014	1409	510
	Thai	2931	476	56
	Thai	90177	2394	141
	Thai	90200	2576.5	171
	Thai	90250	2418	262
	Thai	90319	3045	386
	Thai	90388	3611	505
	Thai	91091	3201	627
	Thai	2968	790	62
	Thai	90164	666	73
	Thai	90193	1151	119
	Thai	90245	1319.5	216
	Thai	90314	1738.5	338
	Thai	91010	2345	498
	Thai	1986	946	62
	Thai	90102	1862.5	84
	Thai	90140	4070.5	135
	Thai	90199	4630	225
	Thai	90271	4019	344
	Thai	90345	5000	468
	Thai	91011	4844	589
	Thai	2960	755	56
	Thai	90178	1141	105
	Thai	90201	1713	135
	Thai	90313	3454	338
	Thai	90384	3695	461
	Thai	728	806	62
	Thai	90021	810	131
	Thai	90025	1003	161
	Thai	90045	1348	252
	Thai	90093	1681	370
	Thai	90175	2445.5	492
	Thai	91015	3495	895
	Thai	2005	671.5	64
	Thai	90127	696.5	151
	Thai	90153	612	193
	Thai	90207	738	284
	Thai	90279	916	410
	Thai	90375	1370.5	568
	Thai	91016	1452	638
	Thai	5678	434	60
	Thai	91055	497	77
	Thai	91078	972	109
	Thai	1282	347	63
	Thai	90054	728	77
	Thai	90072	985	113
	Thai	90139	1684	198
	Thai	90218	2358	328
	Thai	90293	2705	456
	Thai	91063	4098.5	700
	Thai	2088	578	60
	Thai	90052	880.5	73
	Thai	90065	878	102
	Thai	90144	1958.5	200
	Thai	90228	2926	333
	Thai	90340	3190	522
	Thai	91028	3161	668
	Thai	4347	883	63
	Thai	90326	2661	151
	Thai	90381	3455	241
	Thai	91081	4370	364
	Thai	2119	598	63
	Thai	90088	779	93
	Thai	90116	1082	125
	Thai	90179	1192	224
	Thai	90249	1481.5	343
	Thai	90338	1942	489
	Thai	91033	2209	637
	Thai	2120	566.5	64
	Thai	90090	1068	93
	Thai	90117	1289.5	125
	Thai	90170	884	215
	Thai	90246	1486	335
	Thai	90327	1977	478
	Thai	91030	2750	636
	Thai	2129	145	56
	Thai	90119	458	91
	Thai	90138	1148.5	128
	Thai	90229	2889	267
	Thai	4168	1547	167
	Thai	90247	2181	189
	Thai	90294	2160	274
	Thai	90359	2092.5	373
	Thai	91031	2515	490
	Thai	2123	324	53
	Thai	90089	474	62
	Thai	90118	916.5	94
	Thai	90173	868	184
	Thai	4175	1132.5	112
	Thai	90295	1796.5	197
	Thai	90358	2433	296
	Thai	91032	2517	413
	Thai	2803	488	81
	Thai	90142	530	95
	Thai	90180	679.5	151
	Thai	90230	1378	228
	Thai	90339	2264	417
	Thai	91065	5583	592
	Thai	3233	548	59
	Thai	90269	2225	213
	Thai	90296	2631.5	264
	Thai	90360	3093	363
	Thai	91034	3183.5	481
	Thai	2171	2552	247
	Thai	90078	3464.5	275
	Thai	90098	3118	303
	Thai	90186	3277.5	423
	Thai	90262	4494.5	552
	Thai	90380	4333.5	760
	Thai	2172	325.5	63
	Thai	90092	706	105
	Thai	90125	1886	137
	Thai	90185	1819	239
	Thai	90252	2847.5	361
	Thai	90325	3124	486
	Thai	91002	4217	610
	Thai	91099	3332	729
	Thai	2182	973	63
	Thai	90091	1632	98
	Thai	90124	2025	130
	Thai	90187	2843.5	232
	Thai	90261	2403.5	361
	Thai	90323	4011	479
	Thai	91001	4338	603
	Thai	91100	4299	722
	Thai	2167	651	56
	Thai	90077	1176	90
	Thai	90097	1464.5	118
	Thai	90206	2310	272
	Thai	90278	2298	394
	Thai	90354	2863	518
	Thai	4949	302.5	53
	Thai	90324	487	77
	Thai	90353	715.5	110
	Thai	90391	1289.5	196
	Thai	91097	3159	320
	Thai	3381	622.5	60
	Thai	90219	730	80
	Thai	90239	663	111
	Thai	90292	1079	202
	Thai	90367	1746	324
	Thai	91060	2357	447
	Thai	2215	659	52
	Thai	90107	1622	137
	Thai	90156	1991	200
	Thai	90211	2880	293
	Thai	90289	3001	427
	Thai	90355	2085.5	536
	Thai	91027	2900	654
	Thai	326		60
	Thai	90002		88
	Thai	90006	742	125
	Thai	90012	1147	209
	Thai	90028	1015	321
	Thai	90051	1081.5	431
	Thai	91042	2263	1029
	Thai	2244	430.5	61
	Thai	90079	333.5	86
	Thai	90105	414	115
	Thai	90188	938.5	228
	Thai	90266	1234	362
	Thai	90341	1780.5	489
	Thai	91008	2208.5	606
	Thai	91094	2789.5	711
	Thai	4490	743.5	67
	Thai	90322	597	110
	Thai	90349	714	143
	Thai	90394	1214	229
	Thai	91092	1344	346
	Thai	5551	801	77
	Thai	91007	1025	105
	Thai	91043	1703	135
	Thai	91095	2876	210
	Thai	5541	231	59
	Thai	90374	234	66
	Thai	90386	230	97
	Thai	91072	284	187
	Thai	2241	1049	57
	Thai	90069	335	76
	Thai	90099	698	111
	Thai	90189	2013.5	231
	Thai	90254	3404.5	356
	Thai	90336	3790	484
	Thai	91054	5793	651
	Thai	2252	833	60
	Thai	90106	1265.5	80
	Thai	90135	2117	117
	Thai	90197	2235	207
	Thai	90267	2293	327
	Thai	90352	2409	471
	Thai	4473	1324.5	60
	Thai	90316	1523	108
	Thai	90343	1996	138
	Thai	90385	2041	227
	Thai	91096	3701	360
	Thai	1356	643	56
	Thai	90033	1021	92
	Thai	90041	1063	127
	Thai	90058		211
	Thai	90150	2849	330
	Thai	90220	3378	449
	Thai	91071	5732	825
	Thai	863	1839	59
	Thai	90019	2858	102
	Thai	90023	3852	130
	Thai	90042	3638	221
	Thai	90083	4660.5	340
	Thai	90167	3916	452
	Thai	91070	5883.5	919
	Thai	2321	1035.5	46
	Thai	90129		80
	Thai	90151	1165.5	109
	Thai	90209	1813.5	206
	Thai	90306	2589	368
	Thai	90377	2938.5	487
	Thai	91051	2511	584
	Thai	886	306.5	59
	Thai	90014	211	88
	Thai	90018	301	123
	Thai	90034	542	207
	Thai	90059	884	326
	Thai	90152	1688	445
	Thai	1368	310.5	42
	Thai	90049	809	161
	Thai	90064	632	210
	Thai	90146	1458	315
	Thai	90221	2010	434
	Thai	90290	2457.5	553
	Thai	2659	642.5	53
	Thai	90162	1458	68
	Thai	90176	1702	100
	Thai	90234	1857.5	191
	Thai	90307	2329	312
	Thai	90376	2705	431
	Thai	91056	4717	528
	Thai	2308	1898	69
	Thai	90121	2435	106
	Thai	90136	3018.5	140
	Thai	90204	3615	238
	Thai	90275	4070	363
	Thai	90347	5010.5	484
	Thai	91038	6058.5	617
	Thai	2391	2641	262
	Thai	90080	3761	283
	Thai	90110	4209	320
	Thai	90172	4520	419
	Thai	90268	5076	567
	Thai	91075	5864	879
	Thai	1398	1491	123
	Thai	90029	2048	151
	Thai	90040	2246	185
	Thai	90061	2742	276
	Thai	90159	3072	402
	Thai	90224	2894	514
	Thai	91058	5332	871
	Thai	407	392	66
	Thai	90004	396	81
	Thai	90008	372	110
	Thai	90017	612	199
	Thai	90030	1756	313
	Thai	90060	2846	437
	Thai	1402	342	60
	Thai	90043	795	98
	Thai	90048	1468	130
	Thai	90103	2083	238
	Thai	90216	2975	405
	Thai	90280	3983.5	522
	Thai	91046	3156.5	769
	Thai	3804	466	61
	Thai	90281	1971.5	185
	Thai	90303	2245.5	213
	Thai	90356	3890.5	306
	Thai	91047	3757	432
	Thai	5656	623	63
	Thai	91003	865	86
	Thai	91045	820	128
	Thai	91098	1025.5	206
	Thai	2417	1125	65
	Thai	90087	1763.5	120
	Thai	90112	2039	149
	Thai	90183	3207.5	253
	Thai	90257	3458	386
	Thai	90330	4596.5	511
	Thai	91019	5888	652
	Thai	3515	31	175
	Thai	90237	682	217
	Thai	90286	1253	299
	Thai	90333	1451	378
	Thai	91085	2088	596
	Thai	434	545	68
	Thai	90005	966	118
	Thai	90009	1102	152
	Thai	90016	1630	243
	Thai	90039	2224.5	369
	Thai	90070	2851.5	487
	Thai	91020	6496	1034
	Thai	3512	327	60
	Thai	90238	813	102
	Thai	90256	971	138
	Thai	90332	872	263
	Thai	91062	1815	443
	Thai	4691	498.5	71
	Thai	90311	588.5	100
	Thai	90389	873.5	240
	Thai	91101	1353	373
	Thai	2423	197	65
	Thai	90086	1360.5	120
	Thai	90113	1825	149
	Thai	90182	1810	253
	Thai	90259	2528.5	386
	Thai	90334	4099	511
	Thai	2411	427	67
	Thai	90071	636	108
	Thai	90114	1385.5	152
	Thai	90192	2856	283
	Thai	90260	3513	389
	Thai	90335	4166	514
	Thai	91021	4489	655
	Thai	2453	848	70
	Thai	90085	798.5	120
	Thai	90115		149
	Thai	90181	807.5	253
	Thai	90331	1117	511
	Thai	91044	1735	670
	Thai	2456	181.5	59
	Thai	90094	230	87
	Thai	90123	375	115
	Thai	90288	1919	395
	Thai	90348	2418	493
	Thai	91018	4502	612
	Thai	3778	109	61
	Thai	90258	277	82
	Thai	90291	746.5	138
	Thai	91061	2287	387
	Thai	478	376	62
	Thai	90003	761	93
	Thai	90007	1073	125
	Thai	90013	1888	187
	Thai	90026	1744	306
	Thai	90050	2587	425
	Thai	986	703.5	63
	Thai	90015	592.5	91
	Thai	90022		126
	Thai	90027	1192	182
	Thai	90035	1291	214
	Thai	90056	1289	315
	Thai	90134	1231	427
	Thai	2511	853.5	56
	Thai	90128	1370	70
	Thai	90141	1211.5	98
	Thai	90205	1937.5	191
	Trinidad	TT27	616	33
	Trinidad	TT27	843.5	47
	Trinidad	TT27	1499.75	110
	Trinidad	TT27	2202.5	138
	Trinidad	TT27	2527	166
	Trinidad	TT27	2990	222
	Trinidad	TT28	236	3
	Trinidad	TT28	428	9
	Trinidad	TT28	571	16
	Trinidad	TT28	697.75	30
	Trinidad	TT28	1407	114
	Trinidad	TT31	353.25	5
	Trinidad	TT31	301.75	12
	Trinidad	TT31	328	18
	Trinidad	TT31	441.75	25
	Trinidad	TT31	508.5	32
	Trinidad	TT31	486.5	40
	Trinidad	TT31	604.25	46
	Trinidad	TT31	888.25	68
	Trinidad	TT31	1154.75	95
	Trinidad	TT31	1124	123
	Trinidad	TT31	1312.5	151
	Trinidad	TT31	1439.5	188
	Trinidad	TT31	1892.5	216
	Trinidad	TT31	2495.25	389
	Trinidad	TT34	291.5	13
	Trinidad	TT34	460	20
	Trinidad	TT34	747.25	26
	Trinidad	TT34	936	40
	Trinidad	TT34	1027.25	47
	Trinidad	TT34	4007	84
	Trinidad	TT34	4685.5	112
	Trinidad	TT34	4862	250
	Trinidad	TT34	4976.5	335
	Trinidad	TT37	179.25	0	182.25	176.25
	Trinidad	TT37	355.125	7	357.25	353
	Trinidad	TT37	333.375	11	347.5	319.25
	Trinidad	TT37	940.375	22	928.5	952.25
	Trinidad	TT37	1209.75	29	1256.75	1162.75
	Trinidad	TT37	1250.12	35	1311	1189.25
	Trinidad	TT37	1511.75	76	1485.75	1537.75
	Trinidad	TT37	1489.88	83	1443.75	1536
	Trinidad	TT37	1460.88	111	1499	1422.75
	Trinidad	TT37	1528.38	139	1522.5	1534.25
	Trinidad	TT37	1646.88	167	1673.5	1620.25
	Trinidad	TT37	2031.5	197	1972.75	2090.25
	Trinidad	TT37	2034.12	218	1923	2145.25
	Trinidad	TT37	3049.75	342	2653	3446.5
	SIPP	SC001010	209.333	36
	SIPP	SC001020	412	64
	SIPP	SC001030	371.667	92
	SIPP	SC001040	448.667	120
	SIPP	SC001050	498.167	148
	SIPP	SC001060	550	176
	SIPP	SC001070	544.667	210
	SIPP	SC001080	577.667	295
	SIPP	SC001090	1191.33	386
	SIPP	SC001100	1115	479
	SIPP	SC001110	1314.5	1002
	SIPP	SC005010	419	38.5
	SIPP	SC005020	370.833	61.5
	SIPP	SC005030	594.167	89.5
	SIPP	SC005040	612.333	117.5
	SIPP	SC005050	664.5	156.5
	SIPP	SC005060	684	185.5
	SIPP	SC005070	1063.83	223.5
	SIPP	SC005080	1516.83	310.5
	SIPP	SC005090	2191	396.5
	SIPP	SC005110	1823	801.5
	SIPP	SC018010	395	92.5
	SIPP	SC018020	429.5	116.5
	SIPP	SC018030	483.833	141.5
	SIPP	SC018040	522.667	179.5
	SIPP	SC018050	607.333	200.5
	SIPP	SC019010	463.167	25.5
	SIPP	SC019020	779.5	39.5
	SIPP	SC019030	618	67.5
	SIPP	SC019040	547.333	85.5
	SIPP	SC019050	462.167	128.5
	SIPP	SC019060	541	143.5
	SIPP	SC019070	434.833	169.5
	SIPP	SC019080	945.667	204.5
	SIPP	SC019090	1071.17	323.5
	SIPP	SC019100	1547.67	340.5
	SIPP	SC019110	1950.17	551.5
	SIPP	SC020010	145.833	10.5
	SIPP	SC020020	454	49.5
	SIPP	SC020030	598.167	73.5
	SIPP	SC020040	450	111.5
	SIPP	SC020050	462.167	129.5
	SIPP	SC020060	798.333	171.5
	SIPP	SC020070	1365.67	194.5
	SIPP	SC020080	1917.33	256.5
	SIPP	SC020090	1717.67	298.5
	SIPP	SC020100	1988.17	340.5
	SIPP	SC022010	56.3333	5.5
	SIPP	SC022020	124.5	36.5
	SIPP	SC022030	150	61.5
	SIPP	SC022040	129.5	90.5
	SIPP	SC022050	220.333	124.5
	SIPP	SC022060	250.167	151.5
	SIPP	SC022070	296.667	181.5
	SIPP	SC022080	289.667	216.5
	SIPP	SC022090	411.5	243.5
	SIPP	SC022100	491.167	270.5
	SIPP	SC022110	1132.5	446.5
	SIPP	SC022120	1328	610.5

## Sheet: Quadratic
		Panel
		SIPP	12 Subjects		Amsterdam	24 Subjects		Ethiopia	15 Subjects		Thai	80 Subjects		Trinidad	7 Subjects
	MFI CutOff	MDRI	Lower CI	Upper CI	MDRI	Lower CI	Upper CI	MDRI	Lower CI	Upper CI	MDRI	Lower CI	Upper CI	MDRI	Lower CI	Upper CI
	1000	159.12	117.38	200.85	105.36	83.78	129.88	36.27	-36.35	108.89				87.21	20.4	294.24
	1250	210.8	163	258.61	130.83	106.31	157.59	110.61	4.29	216.93	165.69	132.8	198.58	119.63	41.55	358.71
	1500				155.38	127.87	184.56
	1750				179.46	148.98	211.09
		#NUM						#NUM			#NUM			#NUM

## Sheet: FRR Ghana
Average of BR13		N = 952		1000	1250	1500	1750	2000
923.25				1	2	3	4	5
1247
1407.75
1687.25
1763.5
2183
2301.5
2365.5
2495
2505
2547
2592
2765.5
2814
2877
2941.5
3214.25
3315.5
3357
3366.25
3438.75
3712.25
3736.5
3860
3960
4115.5
4132.5
4162
4215.75
4249
4276.25
4334.5
4339.25
4350.5
4406
4422.25
4533.75
4606.75
4670.5
4687.5
4697.25
4703.5
4791.75
4878.75
4881.75
4996.25
5023.5
5098.25
5102.25
5104
5243
5303.5
5313.5
5365.75
5373
5469
5479
5515.5
5688.75
5720.25
5723.75
5735.75
5774.5
5816.5
5827.25
5850.5
5871.5
5912
5928
5981.25
6068.75
6133
6170.5
6175.5
6187
6204.25
6229
6244.75
6304
6323
6395
6488.5
6506
6512
6515.5
6533.75
6573.5
6578.5
6612.75
6685.25
6692
6714.25
6733.5
6773
6825
6852.5
6877.75
6895
6898.75
6911.5
6918.5
6952.5
7028.25
7037
7093.75
7177.5
7230
7284.75
7331
7341.5
7348.75
7421.25
7439.25
7496.5
7546.5
7553.25
7585.5
7590.25
7600
7617
7625
7631.75
7727
7762.5
7771.75
7779.25
7796.25
7799.5
7807.5
7810.5
7873.25
7918.75
8015
8017.5
8041.75
8044
8061
8077.5
8088.75
8105
8118
8118.5
8119.5
8167.5
8199
8267.75
8281.5
8294.5
8378
8379
8417
8423.5
8429
8440
8448.75
8453.75
8455.5
8484.5
8493
8563.5
8595.5
8640.25
8688.25
8704.5
8730.5
8771.5
8775.5
8782.5
8785.5
8808.75
8843.5
8904
8905.25
8978.75
8993.25
9000.25
9012.5
9021.75
9065.25
9163.5
9173.5
9231.75
9351
9551
9630.5
9642
9742
9779.5
9820.5
9820.75
9848.25
9864.25
9952
9958
9982.25
9995.25
10042.5
10055.8
10115.2
10116.5
10130.5
10158.8
10173.5
10269.8
10313.2
10327.5
10366.5
10391
10421.8
10431.2
10504.2
10522.5
10524.8
10557
10570.2
10620
10658
10670.2
10816.2
10914
10916.5
10945.5
10980
11052.5
11131.8
11188
11310
11344.8
11364.5
11433.5
11492.5
11538.5
11639.8
11666.5
11682.5
11754.2
11790
11870
11895
11993.2
12048
12053.8
12086.5
12373.2
12390.8
12403.5
12415.2
12506.2
12576.2
12601.2
12699
12729.8
12913.5
12956.8
13145.8
13399.2
13653.8
13724
13730.5
13926.8
14163
14217.5
14226.2
14320.5
14924.8
15398.8
16634.8
19839.2
21755.2
21974.2
22023.5
22224.8
22258
23437.8
23513
24077.8
24162
24916.5
25129.5
25715.5
26205
26402.2
26819.5
26937
27190
27239.5
28062.5
28106.5
28334.5
28402.5
28528
28614.2
28788.5
28821
28891.5
29211.2
29214.8
29303
29316.5
29317.5
29385
29419.5
29439.8
29445.5
29477.5
29481.2
29536.5
29543.8
29558.5
29578
29648.5
29707.8
29773.8
29795.8
29819.2
29889.5
29902.5
29951.5
30035.8
30047
30052
30110.5
30237.5
30267
30287
30344.5
30392
30400.5
30435.8
30437.5
30451
30482
30485
30492.5
30543
30757.5
30769.2
30794
30814.5
30927.5
31060.5
31086.5
31137
31140
31140
31141.2
31141.8
31197.8
31241
31268.8
31351.2
31480.5
31497.2
31545
31584
31617
31624.5
31669.5
31672.8
31684.2
31693.8
31738.2
31750.5
31843.5
31849
31857.2
31873.2
31898.2
31913.8
31920.5
31925
31943.2
31956.5
31994
32028
32040.5
32048.8
32058
32093.5
32103
32104.5
32172.5
32190.5
32209.8
32249.8
32264.5
32294.2
32308
32311.2
32346.2
32386.5
32414
32428
32428.5
32460.8
32469.2
32471.5
32487
32528
32528
32538.5
32548
32567.5
32614.5
32620
32620.2
32632.2
32633
32651.2
32679.8
32681.5
32683.2
32692
32692.2
32704.5
32715.8
32726
32736.5
32753.8
32754.5
32779
32792.8
32799
32813.5
32834.8
32848.8
32867.8
32908
32910.5
32912.5
32917.8
32936.5
32939.5
32944.8
32957.2
32976.5
32976.5
32988.2
33015
33025.2
33030.5
33044.2
33045
33063
33072
33075.8
33086.8
33088.5
33091.5
33104.5
33112
33160.8
33169.8
33173.8
33179.5
33191
33210.5
33222.2
33232
33238.5
33239.2
33247
33260.2
33260.8
33265.2
33283.5
33302
33311.5
33314.5
33319
33320.2
33322.8
33359.8
33380.8
33410.2
33427.8
33430.5
33432.5
33434.5
33447.2
33451
33451.5
33452
33457.8
33469.2
33477.5
33487
33501.8
33508.5
33514
33514.5
33515
33517.5
33519.2
33524.5
33535
33543
33545
33552.2
33561.8
33571.2
33573
33575.5
33577.5
33584
33599
33601
33603.8
33606
33620.2
33623.8
33624.2
33634
33653.2
33666.5
33683
33687.5
33688.8
33699.2
33699.5
33700.5
33707
33709
33711.8
33720.5
33742.5
33748.5
33752.2
33756
33767.5
33768.5
33776
33791.2
33795.2
33795.8
33805
33806.5
33818
33821.8
33832
33841.5
33849.8
33864.8
33873.8
33878.2
33882.8
33900.2
33904.2
33905.5
33907
33914
33927.2
33936
33940.2
33953.2
33958.5
33963.5
33972
33973.2
33980.2
33980.5
33985
33985.5
33996.5
33998.2
34000
34001.5
34011.8
34012
34015.2
34018.2
34023.5
34024
34025.8
34033.5
34038.5
34045
34047.8
34049
34050
34053.5
34056.2
34061.5
34064
34064.5
34066.5
34067.5
34067.8
34069
34072
34074
34077.2
34080.8
34090
34094.8
34101
34101.8
34105
34107.2
34110
34111.8
34114
34116.5
34116.8
34123.8
34128
34135.5
34140
34144.5
34152.8
34154.5
34157
34158.8
34160
34172.2
34174
34179.5
34185.5
34189.5
34207.2
34209.2
34210.5
34214
34221
34228.5
34233.5
34235
34237.5
34238.2
34240.8
34240.8
34244.8
34248
34254.8
34258.2
34261
34264
34268.5
34271.5
34281.2
34281.2
34285.2
34287.5
34288.2
34288.8
34289.8
34299.5
34301.5
34320.8
34322
34323.2
34323.5
34327
34327.5
34327.8
34330.2
34338.2
34350.8
34351.2
34355.2
34356.5
34363.8
34367
34369.5
34371.2
34373.8
34373.8
34381.5
34399.5
34400.8
34403.5
34409.5
34423.5
34432.8
34441.5
34447.2
34450.8
34454
34463.5
34476.8
34480.8
34496
34497.2
34497.2
34513
34513.5
34516
34519.8
34528.5
34530.8
34530.8
34532.5
34533.2
34534
34535.2
34538.8
34542.5
34544
34545.2
34557.5
34565.5
34566.2
34568.5
34586.5
34586.5
34595.5
34604.5
34607.2
34619.2
34621
34621.2
34624
34624.8
34632
34634
34637.5
34639.2
34643
34651.8
34652
34657.5
34657.5
34659.5
34666.8
34681.2
34687.5
34691.8
34694.5
34696.2
34698
34701.5
34711
34713.5
34716.8
34718
34719.2
34725.8
34735.5
34742.5
34745
34746.8
34749.5
34751
34757.2
34757.2
34758.8
34763.2
34769
34771
34776.2
34777
34780.5
34781.8
34790.5
34794
34800.8
34801.8
34804.2
34807.8
34811.5
34813
34815
34817.2
34819
34828
34828.5
34832.8
34838.8
34838.8
34844
34856
34857
34866
34877.8
34881.2
34893.2
34897.2
34900
34906.5
34909
34910.5
34913
34916
34917.2
34919
34923.5
34928.5
34929.2
34933
34933
34935
34940
34945.2
34950
34953.5
34954.2
34955.5
34956.8
34961.5
34975.8
34982
34989.8
34995.8
34999
35002.2
35003.2
35005.2
35019.8
35022
35025.5
35029.2
35042.8
35043
35059.8
35064.2
35080.5
35096.8
35103.5
35104.5
35110.5
35110.8
35112.8
35116
35122.5
35126.5
35131
35131
35133.5
35137.8
35140
35143.5
35160
35168.8
35174.5
35180.8
35182.8
35197.8
35204.5
35206.2
35209.5
35213.5
35215.5
35217.2
35221.8
35231
35258.5
35278
35282.2
35285
35328
35331.5
35332
35347.8
35353
35361.5
35364
35375
35393
35394.5
35398.2
35405.5
35411
35412.5
35418.8
35424
35424.5
35428.8
35434.5
35435.2
35439
35444.8
35447
35454.2
35461
35475
35485.5
35486.5
35489.5
35518.5
35523.8
35531.2
35584
35596
35610
35617
35629.5
35642
35647
35666
35675
35675.2
35676.5
35704.8
35706
35707
35711.5
35726.2
35744.8
35752
35774
35786.5
35789.5
35800
35800.5
35808.5
35843
35845
35864
35869.2
35871.8
35893.8
35901.5
35902
35934.8
35943.5
35946.8
35960
35963
35965
35986.2
35994
36004.5
36012
36022
36031.2
36044.2
36047.8
36099.5
36121.8
36124.2
36164
36174
36218.5
36263.5
36279
36316.5
36327.2
36483.8
36539
36608.2
36756.5
36814.2
36850.8
36910.5
37313.5
37649.8
37802.5
37810.2
38427
38963.8
41480.5
48489

## Sheet: FRR HERS
BR13 Avg		N = 261		1000	1250	1500	1750	2000
553.5				1	4	7	7	9
1046.25
1070.25
1231
1286.5
1412.5
1426.75
1895.5
1974
2009.5
2065.25
2313.75
2320
2330
2338
2430.25
2511
2572
2710.75
2815.25
2890.5
2895
3038
3109
3156.5
3173
3377
3537
3561.5
3643
3726
3802.5
3968
3982
4069.5
4143.5
4151
4151
4181.5
4227.25
4293.5
4310.25
4355
4413.75
4429
4576.5
4618.5
4650.5
4657.5
4669.5
4686.25
4824.5
4841.5
4859
4878.5
4914.5
4972.75
4976
5018.25
5095
5338.5
5400.5
5410
5429.75
5446
5470.75
5506.5
5572.75
5595.75
5623
5640.5
5651.25
5731
5772.5
5803.25
5879.5
5887.25
5974
5993.75
6030.5
6052
6171.25
6218
6223.75
6235.75
6323.75
6334
6345.5
6366
6387.25
6392.5
6399
6403.75
6410
6516.5
6554
6555.5
6558
6578
6580.25
6593.5
6601.5
6617.25
6658.5
6735.5
6768
7022.5
7049.5
7051.25
7062.25
7068.5
7090.25
7170
7177.5
7183.75
7217
7241.25
7288
7303.75
7321.5
7327.5
7328.75
7340.5
7412.75
7427.5
7432
7450
7478.5
7515.75
7594.5
7642
7645.75
7677.25
7689.25
7736.75
7748
7766.25
7786
7833.5
7868
7895
7937.5
7949.75
7956
7967.5
8020.75
8070.75
8111
8113
8131
8148
8155
8164
8193
8221.5
8258.75
8270.75
8324.75
8360.25
8370.5
8422.75
8446
8535
8777.75
8816.5
8834.75
8856
8857
8881.5
8884.5
8931.5
8937.5
8948.75
8957.75
8993
9057.5
9091.75
9130.5
9212
9215.5
9228.75
9288.5
9356.25
9370
9378.25
9403.75
9549.75
9622.75
9635.75
9697
9740.25
9772.5
9795.25
9840.5
9850.75
9855.5
9935.5
9948.5
9952
10050.2
10052.5
10114.5
10150.5
10153.2
10200.2
10208.5
10247.8
10267
10275.5
10294.2
10304.5
10436.2
10489.8
10519.5
10523
10531.5
10542
10603
10687.2
10688
10713.8
10742.2
10745.2
10778.5
10786
10893.5
11099
11123.5
11128.2
11329.2
11401.8
11505.8
11520.5
11564.5
11628.5
11701.8
11743.5
11823.2
11885.5
11890
12000.5
12009.5
12235
12469.2
12527.2
12530.5
12582
12659.2
12776
12797
13163
13177.5
13303
13430.2
13448.2
13702
13711.5
14084.8
15172.5
15187.5
15517.8

## Sheet: FRR Thai
Average of BR13		N = 128		1000	1250	1500	1750	2000
1025.5				0	1	1	2	3
1615.75
1932.5
2124.5
2130.25
2188.25
2233.25
2584.5
2586.25
2602.75
2714
2733.25
2789
3075.5
3323.75
3519.25
3584.75
3598.25
3610.75
3809.5
3816.5
3822
3845
4305.75
4435.75
4547.25
4606.75
4715
4798
4906.75
5064
5112.75
5137
5164.5
5214.25
5222.5
5259
5288
5308.5
5402.5
5430.5
5456
5479.75
5607.5
5637.75
5667.25
5824.5
5824.75
5876.75
5881
5912
5991.75
6010.5
6035.5
6067.5
6073.25
6081.5
6117.25
6153.75
6184.25
6187
6193.75
6259.5
6263
6285.25
6374.5
6466.25
6576.25
6592
6678
6683.75
6683.75
6747.25
6761
6798
6833.5
6888
6889.5
6897.5
6904.25
6909.25
6973
7143.25
7152.5
7190.5
7217.75
7253.25
7286.5
7301.5
7324.5
7462.25
7502
7643.25
7645.25
7719
7782.5
7792
7870.5
7921
7948.5
8027.5
8028.75
8243.5
8260.75
8291.5
8336
8512
8515.25
8546.25
8646.25
8760.25
9064.25
9307.25
9311
9322.5
9379
9421.75
9424
9500
9505
9912.25
10025
10064.8
10100.5
10527
10827.5
11362.5
12102.8

## Sheet: FRR Summary
Ghana	952		1000	1250	1500	1750	2000
			1	2	3	4	5
HERS	261		1000	1250	1500	1750	2000
			1	4	7	7	9
Thai	128		1000	1250	1500	1750	2000
			0	1	1	2	3
Totals	1341		1000	1250	1500	1750	2000
			2	7	11	13	17
			2/1341	7/1341	11/1341	13/1341	17/1341
		FRR	0.149142	0.521999	0.820283	0.969426	1.26771
		Wilson's 95% CI	(0.041, 0.542)	(0.253, 1.074)	(0.459, 1.463)	(0.567, 1.652)	(0.793, 2.021)

## Sheet: Sensitivity Optimal
		Optimal
		Spec ID	BR12
	Amsterdam	H 0026-07	27352.5	1
		H 0026-10	29282	2					HIV Status
		H 0026-11	33065	3						HIV POS	HIV NEG
		H 0026-12	31474	4				Multiplex Bead 12	HIV POS (>4000 MFI)	2148	0	2148
		H 0036-22	33089.2	5					HIV NEG (<4000 MFI)	7	0	7
		H 0036-26	32595.2	6					Total	2155	0	2155
		H 0036-27	32516	7					Sensitivity	99.6752
		H 0036-28	32375.8	8					Negative Agreement	#DIV/0!
		H 0039-13	31969.5	9					Overall Agreement	99.6752
		H 0039-16	33698.5	10					Positive Predictive Value	100
		H 0039-17	33862	11					Negative Predictive Value	0
		H 0039-18	33955.5	12
		H 0169-04	34127.5	13
		H 0169-07	30803	14
		H 0169-08	32361.5	15
		H 0169-09	32705.2	16
		H 0207-07	27410.8	17
		H 0207-10	33507.8	18
		H 0207-11	32598.8	19
		H 0207-12	33784.2	20
		H 0272-19	33235.8	21
		H 0272-22	34692	22
		H 0272-23	34306.5	23
		H 0272-24	34583	24
		H 0341-03	34148.8	25
		H 0341-06	32540.5	26
		H 0341-07	31170.5	27
		H 0341-08	33013.8	28
		H 0371-13	34116	29
		H 0371-14	34173	30
		H 0371-15	34373	31
		H 0371-16	34563.5	32
		H 0458-03	122.5	33
		H 0458-04	34240	34
		H 0458-07	35138	35
		H 0458-08	35450	36
		H 0491-05	33042.8	37
		H 0491-07	32900.8	38
		H 0491-09	34252	39
		H 0491-10	34255	40
		H 0511-04	29309	41
		H 0511-07	32071	42
		H 0511-08	33030	43
		H 0511-09	32613.5	44
		H 0523-22	29006.2	45
		H 0523-25	27121.2	46
		H 0523-26	27266.5	47
		H 0523-27	28033.2	48
		H 0545-15	31435.2	49
		H 0545-18	31920.8	50
		H 0545-19	31133.5	51
		H 0545-20	31408.5	52
		H 0552-20	33436.5	53
		H 0552-24	32875.8	54
		H 0552-25	33201.8	55
		H 0552-26	33447	56
		H 0569-04	30219.5	57
		H 0569-07	33412.5	58
		H 0569-08	33971.5	59
		H 0569-09	34149.8	60
		H 0571-05	8625.5	61
		H 0571-06	33623.8	62
		H 0571-09	33603.2	63
		H 0571-10	33716	64
		H 0576-19	33791	65
		H 0576-22	33733.8	66
		H 0576-23	33733	67
		H 0576-24	32525.8	68
		H 0663-02	33869.2	69
		H 0663-05	33055.8	70
		H 0663-06	31645.5	71
		H 0663-07	32947.2	72
		H 1047-06	26345	73
		H 1047-09	32822.5	74
		H 1047-10	33526.8	75
		H 1047-11	33903	76
		H 1091-17	29264.5	77
		H 1091-20	21028.5	78
		H 1091-22	23340.5	79
		H 1091-23	21606.8	80
		H 1112-17	31431	81
		H 1112-20	31871	82
		H 1112-21	35.5	83
		H 1112-22	31115.5	84
		H 1135-03	32483.5	85
		H 1135-06	189	86
		H 1135-07	32853	87
		H 1135-08	33392	88
		H 1160-09	7698.75	89
		H 1160-11	21549.5	90
		H 1160-12	31740.5	91
		H 1160-13	31398.8	92
		H 1186-07	32021	93
		H 1186-10	32874	94
		H 1186-11	29344	95
		H 1186-12	32437.8	96
	Ethiopia	F0093-X	28501.8	97
		F0093-X	27999.5	98
		F0093-X	29169.2	99
		F0093-X	26313.5	100
		F0093-X	26653.5	101
		F0093-X	24135	102
		F0093-X	27039	103
		F0149-D	34683	104
		F0149-D	35186.8	105
		F0149-D	35012.2	106
		F0149-D	34858.2	107
		F0231-K	34683.5	108
		F0231-K	34715.5	109
		F0231-K	34985.2	110
		F0231-K	34771.2	111
		F0231-K	36239.2	112
		F0251-U	35303.8	113
		F0251-U	36301	114
		F0251-U	36228.8	115
		F0251-U	35225	116
		F0251-U	35356	117
		F0251-U	35192.5	118
		F0251-U	35034.5	119
		F0251-U	35476.5	120
		F0282-R	35773	121
		F0282-R	35457.5	122
		F0282-R	35194	123
		F0282-R	34670	124
		F0282-R	34015.5	125
		F0282-R	33614.2	126
		F0282-R	34924	127
		F0282-R	33977.5	128
		F0298-F	34023	129
		F0298-F	34956.5	130
		F0298-F	37027.2	131
		F0305-Y	32004.2	132
		F0305-Y	30958.5	133
		F0305-Y	30236.8	134
		F0305-Y	34895.2	135
		F0305-Y	33839.5	136
		F0305-Y	33541.5	137
		F0305-Y	34493.5	138
		F0305-Y	34290.8	139
		F0372-D	26999	140
		F0372-D	26391.5	141
		F0372-D	27322	142
		F0372-D	29955	143
		F0372-D	31940.2	144
		F0372-D	27657.5	145
		F0372-D	28466.2	146
		F0372-D	25988.8	147
		F0531-F	35606.2	148
		F0531-F	35879	149
		F0531-F	36732.5	150
		F0531-F	36390.2	151
		F0531-F	34091.8	152
		F0531-F	36156.8	153
		F0531-F	35294.5	154
		F0603-N	32061.2	155
		F0603-N	32319.8	156
		F0603-N	33989.8	157
		F0603-N	34011	158
		F0603-N	33647	159
		F0603-N	33687	160
		F0603-N	33515	161
		F0638-K	31683	162
		F0638-K	31799.8	163
		F0638-K	33375	164
		F0638-K	31680	165
		F0638-K	32684.8	166
		F0638-K	33068	167
		F0638-K	219	168
		F0638-K	34928.5	169
		F0638-K	32489.8	170
		F0638-K	35353.8	171
		F0707-W	34040.2	172
		F0707-W	34346.8	173
		F0707-W	32711.5	174
		F0707-W	34547	175
		F0707-W	34365.5	176
		F0707-W	34432	177
		F0707-W	32941.5	178
		F0707-W	34842.2	179
		F0713-J	32917.8	180
		F0713-J	29393.5	181
		F0732-G	32328.2	182
		F0732-G	33639	183
		F0732-G	33465.8	184
		F0732-G	34350	185
		F0732-G	35167.8	186
		F0732-G	30713.5	187
		F0735-J	34440	188
		F0735-J	33994.2	189
		F0769-Y	34100.5	190
		F0769-Y	33196	191
		F0769-Y	34220	192
		W7028-R	29146	193
		W7028-R	34935.8	194
		W7028-R	35201.8	195
		W7028-R	35547.2	196
		W7028-R	34554.5	197
		W7028-R	34604	198
		W7072-B	33395	199
		W7102-C	20011	200
		W7102-C	34165.2	201
		W7102-C	33946	202
		W7114-D	29088.2	203
		W7114-D	32285.8	204
		W7114-D	33735	205
		W7114-D	34635.8	206
		W7114-D	33982.5	207
		W7114-D	34331	208
		W7114-D	33222	209
		W7114-D	33111.5	210
		W7114-D	33802.5	211
		W7114-D	32243.5	212
		F0269-F	34110.5	213
		F0269-F	35194	214
		F0269-F	35138.8	215
		F0269-F	34570.2	216
		F0269-F	34737	217
		F0269-F	35051.5	218
		F0269-F	33990.2	219
		F0269-F	35026	220
		F0269-F	34840.8	221
		F0269-F	35301.5	222
		F0269-F	35378.5	223
		F0587-P	34545.8	224
		TT27	33533	225
	Trinidad	TT27	34496	226
		TT27	34568.5	227
		TT27	33709	228
		TT27	34159	229
		TT27	33884.2	230
		TT28	12776.8	231
		TT28	28658.8	232
		TT28	32719.2	233
		TT28	33922	234
		TT28	34910.5	235
		TT31	11285.5	236
		TT31	24232.2	237
		TT31	26709.5	238
		TT31	31267.5	239
		TT31	32064.8	240
		TT31	31640	241
		TT31	32902.8	242
		TT31	33655.5	243
		TT31	33812.8	244
		TT31	33769.2	245
		TT31	34046.8	246
		TT31	33998	247
		TT31	33808	248
		TT31	34091.2	249
		TT34	33374.2	250
		TT34	35873.5	251
		TT34	36097	252
		TT34	35191	253
		TT34	35306.5	254
		TT34	35365	255
		TT34	34941	256
		TT34	35264.5	257
		TT34	34363.2	258
		TT37	31832.2	259
		TT37	34552.2	260
		TT37	34719.5	261
		TT37	34647	262
		TT37	33808	263
		TT37	34033.5	264
		TT37	33916	265
		TT37	33317	266
		TT37	33626.5	267
		TT37	33728	268
		TT37	34768.5	269
		TT37	34413.2	270
		TT37	33848.2	271
		TT37	34113.8	272
		31	25899	273
	Thai BMA	31	26403	274
		31	26939	275
		31	27375	276
		31	26280	277
		31	28811	278
		31	29120	279
		34	20008	280
		34	30871	281
		34	30949	282
		34	31658	283
		34	31700	284
		34	29062	285
		68	28345	286
		68	27405	287
		68	26266	288
		68	29262.5	289
		68	30252	290
		68	30881.5	291
		68	31223	292
		73	27882	293
		73	26888	294
		73	25994	295
		83	26774.5	296
		83	29522	297
		83	29588	298
		83	29237	299
		83	29248	300
		83	28467	301
		87	28673.5	302
		87	30320	303
		87	24262	304
		87	27389	305
		87	31044	306
		87	31467	307
		87	30651	308
		14	25304.5	309
		14	24481	310
		14	25243.5	311
		14	28179	312
		14	29109	313
		14	28105	314
		14	29302	315
		24	22889	316
		24	25815	317
		24	27939	318
		24	29460	319
		24	29384	320
		24	29927.5	321
		24	29776	322
		17	25942	323
		17	29641	324
		17	29113	325
		17	29003	326
		79	29550	327
		79	30875	328
		79	29928	329
		100	31381	330
		100	31270	331
		100	31175	332
		100	30211	333
		100	29894	334
		2	29022	335
		2	31317	336
		2	32080	337
		2	32080	338
		2	31855.5	339
		2	31531	340
		58	20223	341
		58	29542	342
		58	30918	343
		58	29370	344
		58	30488	345
		58	30999	346
		1	28927.5	347
		1	29205	348
		1	29550	349
		1	29876	350
		1	27548	351
		34	30902.5	352
		34	32063	353
		34	32678	354
		34	31622	355
		34	31791	356
		34	47	357
		35	30049	358
		35	31803	359
		35	28454	360
		37	24795	361
		37	30265	362
		37	30383	363
		37	29730.5	364
		37	30837	365
		37	30507	366
		57	29986.5	367
		57	29642	368
		57	29107	369
		57	31214	370
		57	29359.5	371
		66	18153	372
		66	19720	373
		66	24835	374
		66	27531	375
		66	29306.5	376
		68	25682	377
		68	28574	378
		68	28142.5	379
		68	26325	380
		72	26828.5	381
		72	29065	382
		72	27805.5	383
		72	28764	384
		72	29704	385
		72	30098.5	386
		74	22696	387
		74	13177	388
		74	26629	389
		74	29448	390
		74	30091.5	391
		74	31175.5	392
		94	31091.5	393
		94	31811	394
		94	31284	395
		94	29031	396
		94	31153	397
		94	31257.5	398
		107	30695	399
		107	31185	400
		107	31239	401
		107	32211	402
		107	32292	403
		113	26738	404
		113	26114	405
		113	26080.5	406
		113	31633	407
		113	31300.5	408
		113	30406	409
		5	23643	410
		5	23349.5	411
		5	22482	412
		5	21632	413
		5	20645.5	414
		5	22266.5	415
		5	22156.5	416
		62	15933.5	417
		62	16582	418
		62	20071	419
		62	21712	420
		62	23385	421
		62	25059	422
		101	31404	423
		101	32233	424
		101	27561	425
		101	31384.5	426
		101	30691	427
		101	31503	428
		101	31917	429
		119	31342	430
		119	31548.5	431
		119	31464	432
		119	30708	433
		119	30758	434
		15	18620.5	435
		15	19379	436
		15	20103.5	437
		15	21665.5	438
		15	23173	439
		15	26596	440
		15	28251.5	441
		58	24019	442
		58	27442	443
		58	28211.5	444
		58	28916	445
		58	30978	446
		58	30637	447
		58	31324.5	448
		64	23018	449
		64	24672.5	450
		64	27980	451
		31	27848	452
		31	30830	453
		31	31688.5	454
		31	32648.5	455
		31	32008.5	456
		31	32205	457
		31	32399	458
		53	25839	459
		53	28473.5	460
		53	30140	461
		53	32395	462
		53	32023	463
		53	32229	464
		53	31338	465
		61	31034	466
		61	32165	467
		61	31990.5	468
		61	31412	469
		90	25052	470
		90	24403	471
		90	26459	472
		90	24968	473
		90	27464	474
		90	29330.5	475
		90	29422	476
		95	29604.5	477
		95	30340.5	478
		95	30683.5	479
		95	29438	480
		95	30338	481
		95	30808	482
		95	32123	483
		97	23681	484
		97	27655	485
		97	29244	486
		97	30617	487
		98	31460.5	488
		98	32008.5	489
		98	32232	490
		98	31689	491
		98	32292	492
		99	27172	493
		99	29304	494
		99	30481	495
		99	29109	496
		100	26997	497
		100	26002	498
		100	25547	499
		100	29322	500
		105	18746	501
		105	22305.5	502
		105	25562	503
		105	29400	504
		105	30393.5	505
		105	30581	506
		125	25547.5	507
		125	31124	508
		125	30801	509
		125	31010	510
		125	30444	511
		17	30032.5	512
		17	30745	513
		17	30887.5	514
		17	29923.5	515
		17	30607	516
		17	29435	517
		26	29968	518
		26	30398	519
		26	31042	520
		26	31149	521
		26	32067	522
		26	31625	523
		26	30790	524
		26	29929	525
		80	31645	526
		80	32752	527
		80	32860	528
		80	33333	529
		80	32641	530
		80	33577	531
		80	32902	532
		80	33521	533
		81	29313	534
		81	31925.5	535
		81	31405	536
		81	30856	537
		81	30813	538
		81	29665.5	539
		109	21860	540
		109	22297.5	541
		109	24880	542
		109	27507	543
		109	29763	544
		8	25033	545
		8	25334	546
		8	24234	547
		8	25956	548
		8	28594	549
		8	29140	550
		11	30527	551
		11	32080	552
		11	31969	553
		11	32384	554
		11	32761	555
		11	32447	556
		11	32229.5	557
		26	26789.5	558
		26	21913.5	559
		26	20889	560
		26	20783	561
		26	22152	562
		60	27637.5	563
		60	26471	564
		60	27607.5	565
		60	29689.5	566
		60	29250.5	567
		60	30764	568
		60	30270	569
		60	30342.5	570
		62	20034	571
		62	17444	572
		62	17880	573
		62	20504	574
		62	20508	575
		64	31901.5	576
		64	32303.5	577
		64	32163.5	578
		64	32090	579
		68	24414.5	580
		68	24753	581
		68	19094	582
		68	26549	583
		72	23016	584
		72	14425.5	585
		72	18333	586
		72	25159.5	587
		72	27293.5	588
		72	27981	589
		72	29457	590
		75	29644.5	591
		75	32027	592
		75	33183	593
		75	32924	594
		75	32196	595
		75	31797	596
		89	22784.5	597
		89	23598	598
		89	27917.5	599
		89	28886	600
		92	27700.5	601
		92	26797	602
		92	28328	603
		92	26963	604
		92	27962	605
		2	29861	606
		2	31251.5	607
		2	30526.5	608
		2	30795.5	609
		2	30761	610
		2	30828	611
		7	30434	612
		7	31208	613
		7	31809.5	614
		7	32033.5	615
		7	31918	616
		7	31901	617
		7	32424	618
		8	29429	619
		8	28642.5	620
		8	29037	621
		8	27788	622
		8	26990	623
		8	27972	624
		10	30810.5	625
		10	28596	626
		10	30512	627
		10	31960	628
		10	32404	629
		10	33236	630
		16	19428	631
		16	23926.5	632
		16	21658	633
		16	25435.5	634
		16	25667	635
		16	26660	636
		80	25978	637
		80	29886.5	638
		80	29391	639
		80	28788	640
		80	26658	641
		80	28748	642
		80	26670	643
		81	32655	644
		81	32730	645
		81	33445	646
		81	32939.5	647
		81	33130	648
		81	33068.5	649
		81	33402.5	650
		2	31571	651
		2	31933	652
		2	32376.5	653
		2	31977	654
		2	31625	655
		2	31482.5	656
		10	31797	657
		10	32008	658
		10	32204	659
		10	32048	660
		10	31853.5	661
		10	31549	662
		10	31167	663
		26	27879	664
		26	29384	665
		26	28603	666
		26	28679	667
		26	32842	668
		26	32232	669
		42	30808	670
		42	31256	671
		42	32817	672
		42	33334	673
		42	32974	674
		42	33396	675
		42	32922	676
		63	33246	677
		63	33610	678
		63	33942	679
		63	33727.5	680
		63	34174.5	681
		101	19151	682
		101	28310	683
		101	30346.5	684
		101	29940	685
		1	32015	686
		1	32813.5	687
		1	32447	688
		1	33195.5	689
		1	33157.5	690
		1	33557.5	691
		1	33326	692
		8	12393	693
		8	33006	694
		8	33366	695
		8	33357	696
		8	33554	697
		9	21798	698
		9	26851.5	699
		9	26931	700
		9	26624	701
		9	26948.5	702
		9	27590	703
		9	30774	704
		25	28937	705
		25	30639	706
		25	30058	707
		25	30728	708
		25	29164.5	709
		27	32528	710
		27	32732	711
		27	32608	712
		27	33412	713
		35	2764	714
		35	30714.5	715
		35	29941	716
		35	26069	717
		35	28020.5	718
		35	30460	719
		58	28313	720
		58	30908	721
		58	31813.5	722
		58	32331	723
		58	30019	724
		58	31989.5	725
		58	27188	726
		65	18187	727
		65	25997	728
		65	29157.5	729
		65	30339	730
		65	29777.5	731
		67	15694.5	732
		67	15426	733
		67	17036	734
		67	24610.5	735
		67	25819	736
		67	28197	737
		68	6450.5	738
		68	25295	739
		68	28954.5	740
		68	31233	741
		5	28944	742
		5	31291	743
		5	32136.5	744
		5	31865	745
		5	32457	746
		5	32172	747
		14	21557	748
		14	19742	749
		14	24157	750
		14	24148.5	751
		14	23873.5	752
		14	24760.5	753
		66	31601	754
		66	32224	755
		66	31635	756
		66	31214.5	757
	SIPP	SC001	19842.2	758
		SC001	21794.7	759
		SC001	17209.8	760
		SC001	19274.8	761
		SC001	18071	762
		SC001	16480.7	763
		SC001	14738	764
		SC001	13060.3	765
		SC001	21557.7	766
		SC001	20315.3	767
		SC001	21992.7	768
		SC005	25015.3	769
		SC005	23813.5	770
		SC005	22160.5	771
		SC005	19116.5	772
		SC005	18293.7	773
		SC005	18069.8	774
		SC005	26222.3	775
		SC005	28040.8	776
		SC005	28811.8	777
		SC018	23468	778
		SC018	22447.7	779
		SC018	19997.3	780
		SC018	16834.7	781
		SC018	18084.5	782
		SC019	20884.8	783
		SC019	27571.7	784
		SC019	26744.3	785
		SC019	23731.5	786
		SC019	22093.8	787
		SC019	20097.3	788
		SC019	15773	789
		SC019	17957.8	790
		SC019	20190.7	791
		SC019	28931	792
		SC019	28312	793
		SC020	20370.5	794
		SC020	19233.8	795
		SC020	21182	796
		SC020	14507.8	797
		SC020	14243.7	798
		SC020	16893.2	799
		SC020	27157.7	800
		SC020	25953.8	801
		SC020	21540.8	802
		SC020	24501	803
		SC022	8230.67	804
		SC022	18347.8	805
		SC022	17877.8	806
		SC022	16687.3	807
		SC022	17287	808
		SC022	16788.8	809
		SC022	16231	810
		SC022	14409.2	811
		SC022	16848.5	812
		SC022	22522	813
		SC022	25561.2	814
	Ghana	1001	36943.2	815
		1002	36827	816
		1004	35198.2	817
		1005	36602.5	818
		1006	37614.2	819
		1007	32407	820
		1008	36093.8	821
		1009	35827.5	822
		1010	35922.8	823
		1011	35151.8	824
		1012	30125.5	825
		1013	34212.2	826
		1014	36547	827
		1015	34298.5	828
		1016	33737.8	829
		1017	35842	830
		1018	34252	831
		1019	31167.5	832
		1020	35989.5	833
		1021	35854.5	834
		1022	37427.5	835
		1023	37110.5	836
		1024	36342.8	837
		1025	34778	838
		1026	37269.5	839
		1027	36527	840
		1028	31919.2	841
		1029	33920.2	842
		1030	34468.5	843
		1031	35075.5	844
		1032	35100.2	845
		1033	35892.8	846
		1034	34673	847
		1035	29934.5	848
		1036	35159.5	849
		1037	34428	850
		1038	29258.5	851
		1041	31970	852
		1042	34437	853
		1043	35675	854
		1045	35388.8	855
		1046	36867.5	856
		1047	35771	857
		1048	35928	858
		1049	34462.8	859
		1050	35443.5	860
		1051	34438	861
		1053	33638.8	862
		1054	35246.8	863
		1055	33161	864
		1056	33781.2	865
		1057	35081	866
		1058	35799	867
		1059	32738	868
		1060	34005	869
		1061	35295	870
		1063	30217.5	871
		1064	37071.5	872
		2001	35661.2	873
		2002	42981	874
		2003	35180	875
		2004	35485.2	876
		2005	33317.8	877
		2006	31214	878
		2007	62397.5	879
		2008	35858	880
		2009	34616.2	881
		2010	35103.8	882
		2011	35125.5	883
		2012	34475	884
		2013	28813.5	885
		2014	34463	886
		2015	35110	887
		2016	34966.2	888
		2017	35674	889
		2018	34964.2	890
		2019	29228	891
		2020	31163.5	892
		2022	33870	893
		2023	31309.2	894
		2024	35095.2	895
		2025	36023.2	896
		2026	35017	897
		2028	33759.5	898
		2029	35022.5	899
		2030	64483.2	900
		2031	33280	901
		2032	33381.5	902
		2033	33774.2	903
		2034	35072	904
		2035	33651.2	905
		2036	25292.8	906
		2037	28841	907
		2038	33895	908
		2039	34550	909
		2040	34195.8	910
		2041	47195.5	911
		2042	35182.8	912
		2043	33323.5	913
		2046	34287.2	914
		2047	29336.5	915
		2048	32185.2	916
		2049	34931.5	917
		2051	34688	918
		2052	34058.5	919
		2053	33552.8	920
		2054	34342.5	921
		2055	33932.8	922
		2056	31535.8	923
		2057	33723	924
		2058	34420	925
		2059	34370.2	926
		2060	34643.8	927
		2061	36011.5	928
		2062	40066.8	929
		2063	34535.5	930
		2064	33951.2	931
		2065	34779	932
		3001	28842.2	933
		3002	33515.8	934
		3003	31085.2	935
		3004	34984	936
		3005	33744.2	937
		3006	30748.5	938
		3007	34413.2	939
		3008	34555.5	940
		3009	33031.5	941
		3010	34726.5	942
		3011	35629.2	943
		3012	31991	944
		3013	34526	945
		3014	35164	946
		3015	32281	947
		3016	31614.8	948
		3017	31096	949
		3018	33904.8	950
		3019	35039.8	951
		4001	33562.5	952
		4002	33444.5	953
		4003	34548.2	954
		4004	34760.5	955
		4005	32738	956
		4007	35531.2	957
		4008	35115	958
		4009	33624.8	959
		4010	33946.8	960
		4011	34426	961
		4012	34530	962
		4013	31021.5	963
		4015	32939	964
		4016	33227.8	965
		4018	35406.5	966
		4019	33497.8	967
		4020	34555.5	968
		4022	34100.5	969
		4023	34746.2	970
		4024	32764.2	971
		4025	34758	972
		4026	34902.8	973
		4027	29806.8	974
		4028	34684	975
		4029	20386	976
		4030	33860	977
		4031	23883.2	978
		4032	34971	979
		4034	36111.5	980
		4035	34931.8	981
		4036	34534	982
		4037	34560	983
		4038	30423.5	984
		4039	34197.5	985
		4040	34855	986
		4041	33239.5	987
		4042	35171.5	988
		4043	32933	989
		4044	32296.2	990
		4045	33697	991
		4046	26552.8	992
		4047	34556.2	993
		4048	34208.5	994
		4049	32846.2	995
		4050	33201.2	996
		4051	32691.5	997
		4052	34083.5	998
		4053	32782.2	999
		4055	33375	1000
		4056	54296.5	1001
		4057	34259.5	1002
		4058	33756.5	1003
		4059	33424	1004
		4060	35064	1005
		4061	25099.8	1006
		4062	29887	1007
		4063	33523.5	1008
		4064	32294.5	1009
		4066	35240.5	1010
		4067	32439.8	1011
		4068	32882.2	1012
		4069	31576	1013
		4070	34999	1014
		4071	25493	1015
		4072	34038.8	1016
		4073	34137.8	1017
		4074	34450.2	1018
		4075	34944	1019
		4076	34653.5	1020
		4077	34552	1021
		4078	33235.2	1022
		4079	31149.8	1023
		4080	27310.8	1024
		4081	33488.8	1025
		4082	34898.5	1026
		4083	32790	1027
		4084	31644	1028
		4086	34448.8	1029
		4088	35174.5	1030
		4089	33563.5	1031
		4090	34064	1032
		4091	31103.8	1033
		4092	34850.2	1034
		4093	33609	1035
		4094	24865.5	1036
		4096	35623.2	1037
		4097	78087.5	1038
		4098	34231.2	1039
		4099	34243.5	1040
		4100	34740.2	1041
		5001	32687	1042
		5002	34279.5	1043
		5004	33843.5	1044
		5005	33139.8	1045
		5006	31703.2	1046
		5007	33637	1047
		5009	32828.2	1048
		5012	33972.5	1049
		5013	33750	1050
		5015	17633	1051
		5016	31748.2	1052
		5017	19250.8	1053
		5018	33291	1054
		5019	34329.8	1055
		5020	32534.5	1056
		5021	33093	1057
		5022	33572.5	1058
		5023	32875	1059
		5024	28319.5	1060
		5025	34235	1061
		5026	31065.8	1062
		5027	32436	1063
		5028	33489	1064
		5029	31360.5	1065
		5030	33208	1066
		5031	33767	1067
		5032	32987.2	1068
		5033	33722.2	1069
		5034	31960	1070
		5035	31571.2	1071
		5036	32928.5	1072
		5037	33472.2	1073
		5038	34203.5	1074
		5039	31100	1075
		5040	23641.8	1076
		5041	33714.5	1077
		5042	34968.5	1078
		5043	35221.8	1079
		5045	34919	1080
		5046	35174.5	1081
		5047	32538.5	1082
		5048	31141.2	1083
		5049	35140	1084
		5050	34916	1085
		5051	35435.2	1086
		5052	32209.8	1087
		5053	29211.2	1088
		5054	35394.5	1089
		5055	33222.2	1090
		5056	35025.5	1091
		5057	34023.5	1092
		5058	34696.2	1093
		5059	33524.5	1094
		5060	35022	1095
		5061	35411	1096
		5062	35353	1097
		5063	35131	1098
		5064	34090	1099
		5065	36124.2	1100
		5066	31684.2	1101
		5067	34913	1102
		5068	34432.8	1103
		5069	30267	1104
		5070	34288.2	1105
		5071	30769.2	1106
		5072	35675.2	1107
		5073	33517.5	1108
		5074	34659.5	1109
		5075	22258	1110
		5076	34804.2	1111
		5077	31849	1112
		5078	33601	1113
		5079	35364	1114
		5080	34050	1115
		5081	35103.5	1116
		5082	34538.8	1117
		5083	29543.8	1118
		5084	34769	1119
		5085	36004.5	1120
		5086	35647	1121
		5087	34513.5	1122
		5088	26402.2	1123
		5089	31241	1124
		5090	33806.5	1125
		5091	34651.8	1126
		5092	35231	1127
		5093	34015.2	1128
		5094	32471.5	1129
		5095	34074	1130
		5096	34480.8	1131
		5097	34049	1132
		5098	35789.5	1133
		5099	34235	1134
		5100	35744.8	1135
		5101	30035.8	1136
		5103	34813	1137
		5104	32028	1138
		5105	34371.2	1139
		5106	35133.5	1140
		5107	33045	1141
		5108	34012	1142
		5109	34624	1143
		5110	23513	1144
		5111	41480.5	1145
		5112	37810.2	1146
		5113	34906.5	1147
		5115	32917.8	1148
		5116	33112	1149
		5117	35845	1150
		5118	35209.5	1151
		5119	32093.5	1152
		5120	32726	1153
		5121	33996.5	1154
		5123	34632	1155
		5124	33821.8	1156
		5125	32428	1157
		5126	34513	1158
		5127	33575.5	1159
		5128	31857.2	1160
		5129	32040.5	1161
		5130	34701.5	1162
		5131	33599	1163
		5132	33501.8	1164
		5133	31920.5	1165
		5134	32704.5	1166
		5135	34763.2	1167
		5136	35960	1168
		5137	34956.8	1169
		5138	33191	1170
		5139	35003.2	1171
		5140	34001.5	1172
		5141	36047.8	1173
		5142	34355.2	1174
		5143	34287.5	1175
		5144	34935	1176
		5145	31693.8	1177
		5146	30287	1178
		5147	28402.5	1179
		5148	34838.8	1180
		5149	29951.5	1181
		5150	36850.8	1182
		5151	35104.5	1183
		5153	34725.8	1184
		5154	29385	1185
		5155	35902	1186
		5156	34928.5	1187
		5157	33322.8	1188
		5158	34844	1189
		5159	34011.8	1190
		5161	35642	1191
		5162	21974.2	1192
		5163	28614.2	1193
		5164	35361.5	1194
		5165	36031.2	1195
		5166	34900	1196
		5167	35475	1197
		5168	33265.2	1198
		5169	34038.5	1199
		5170	35584	1200
		5171	34423.5	1201
		5172	35610	1202
		5173	34285.2	1203
		5174	34409.5	1204
		5175	35946.8	1205
		5176	35143.5	1206
		5177	28891.5	1207
		5178	35523.8	1208
		5179	33756	1209
		5180	35042.8	1210
		5181	34327.8	1211
		5182	31268.8	1212
		5183	35843	1213
		5184	34447.2	1214
		5185	34174	1215
		5186	33179.5	1216
		5187	35704.8	1217
		5188	34735.5	1218
		5189	32692.2	1219
		5190	33711.8	1220
		5191	32848.8	1221
		5192	28062.5	1222
		5193	35029.2	1223
		5194	33700.5	1224
		5195	30543	1225
		5196	33260.2	1226
		5198	34694.5	1227
		5199	34450.8	1228
		5200	24077.8	1229
		5201	34530.8	1230
		5202	35531.2	1231
		5203	34299.5	1232
		5204	35428.8	1233
		5205	30237.5	1234
		5206	34330.2	1235
		5207	26205	1236
		5208	33447.2	1237
		5209	35064.2	1238
		5210	32620.2	1239
		5211	33980.2	1240
		5212	32715.8	1241
		5213	34530.8	1242
		5214	33985.5	1243
		5215	34033.5	1244
		5216	30047	1245
		5217	34999	1246
		5218	32294.2	1247
		5219	34586.5	1248
		5220	33606	1249
		5221	34757.2	1250
		5222	35706	1251
		5223	32813.5	1252
		5224	34111.8	1253
		5225	34713.5	1254
		5226	35197.8	1255
		5227	36044.2	1256
		5228	30814.5	1257
		5230	31137	1258
		5231	31956.5	1259
		5232	35019.8	1260
		5233	34238.2	1261
		5234	35963	1262
		5235	36910.5	1263
		5236	34519.8	1264
		5237	35666	1265
		5238	33091.5	1266
		5239	35893.8	1267
		5240	32799	1268
		5241	35204.5	1269
		5242	33795.2	1270
		5243	34940	1271
		5244	31545	1272
		5245	32048.8	1273
		5246	36218.5	1274
		5247	34933	1275
		5248	35285	1276
		5249	35258.5	1277
		5250	26937	1278
		5251	35808.5	1279
		6001	35447	1280
		6002	34369.5	1281
		6003	35711.5	1282
		6004	34857	1283
		6006	33457.8	1284
		6007	35486.5	1285
		6008	33748.5	1286
		6009	36099.5	1287
		6010	36539	1288
		6011	34838.8	1289
		6012	33260.8	1290
		6013	34544	1291
		6014	19839.2	1292
		6015	34373.8	1293
		6016	36327.2	1294
		6017	29445.5	1295
		6018	34657.5	1296
		6019	34745	1297
		6020	35375	1298
		6021	34961.5	1299
		6022	33247	1300
		6023	34154.5	1301
		6024	34128	1302
		6025	35707	1303
		6026	34749.5	1304
		6027	34801.8	1305
		6028	34240.8	1306
		6029	35424.5	1307
		6030	34568.5	1308
		6031	35943.5	1309
		6032	31925	1310
		6036	33552.2	1311
		6037	30110.5	1312
		6038	34933	1313
		6039	31738.2	1314
		6040	34024	1315
		6041	34018.2	1316
		6042	35332	1317
		6044	34621.2	1318
		6045	35112.8	1319
		6046	34807.8	1320
		6047	35418.8	1321
		6048	34323.5	1322
		6049	35424	1323
		6050	33451	1324
		6051	32058	1325
		6052	34072	1326
		6053	33818	1327
		6054	32976.5	1328
		6055	34350.8	1329
		6056	34698	1330
		6057	33985	1331
		6058	34819	1332
		6059	35393	1333
		6060	32528	1334
		6061	32311.2	1335
		6062	34264	1336
		6063	34535.2	1337
		6065	34144.5	1338
		6066	34189.5	1339
		6067	34923.5	1340
		6068	30757.5	1341
		6069	28106.5	1342
		6071	33072	1343
		6072	32103	1344
		6073	33742.5	1345
		6075	32386.5	1346
		6076	35059.8	1347
		6077	34533.2	1348
		6078	33882.8	1349
		6079	34881.2	1350
		6080	34716.8	1351
		6082	31898.2	1352
		6083	32104.5	1353
		6084	34463.5	1354
		6086	34757.2	1355
		6088	33545	1356
		6089	33878.2	1357
		6090	34400.8	1358
		6091	30451	1359
		6093	35168.8	1360
		6094	24916.5	1361
		6095	29214.8	1362
		6096	35217.2	1363
		6097	33434.5	1364
		6098	34301.5	1365
		6099	33904.2	1366
		6100	34897.2	1367
		6101	33210.5	1368
		6103	32614.5	1369
		6104	34101	1370
		6105	33477.5	1371
		6106	33561.8	1372
		6107	34367	1373
		6108	28334.5	1374
		6109	33905.5	1375
		6110	33427.8	1376
		6111	34261	1377
		6112	29303	1378
		6113	34542.5	1379
		6114	30927.5	1380
		6115	34338.2	1381
		6116	33430.5	1382
		6117	34545.2	1383
		6118	29889.5	1384
		6119	33832	1385
		6121	32428.5	1386
		6122	33805	1387
		6123	35278	1388
		6124	34066.5	1389
		7001	34497.2	1390
		7002	35461	1391
		7003	33487	1392
		7004	34652	1393
		7005	29481.2	1394
		7006	33666.5	1395
		7007	33687.5	1396
		7008	33776	1397
		7009	32692	1398
		7010	33088.5	1399
		7011	33688.8	1400
		7012	32988.2	1401
		7013	33469.2	1402
		7014	31140	1403
		7015	33508.5	1404
		7016	34116.5	1405
		7017	34828	1406
		7018	34045	1407
		7019	33571.2	1408
		7020	34746.8	1409
		7021	34565.5	1410
		7022	31943.2	1411
		7023	32308	1412
		7024	34639.2	1413
		7025	34320.8	1414
		7026	32190.5	1415
		7027	31750.5	1416
		7028	29707.8	1417
		7029	29316.5	1418
		7030	35116	1419
		7031	31843.5	1420
		7032	33699.2	1421
		7033	34373.8	1422
		7034	34069	1423
		7035	33451.5	1424
		7036	32264.5	1425
		7037	34288.8	1426
		7038	34327.5	1427
		7039	32651.2	1428
		7040	32487	1429
		7041	33232	1430
		7042	34179.5	1431
		7043	33623.8	1432
		7044	34289.8	1433
		7045	32834.8	1434
		7046	34619.2	1435
		7047	35002.2	1436
		7048	34399.5	1437
		7050	33025.2	1438
		7051	30437.5	1439
		7052	33707	1440
		7053	36263.5	1441
		7055	33543	1442
		7056	34381.5	1443
		7057	31351.2	1444
		7058	32736.5	1445
		7059	34910.5	1446
		7060	34794	1447
		7061	33577.5	1448
		7062	34061.5	1449
		7063	34777	1450
		7064	32528	1451
		7065	33584	1452
		7066	34110	1453
		7068	30794	1454
		7069	35005.2	1455
		7070	34258.2	1456
		7071	32620	1457
		7072	33914	1458
		7073	32469.2	1459
		7074	34945.2	1460
		7075	34815	1461
		7076	33972	1462
		7077	32249.8	1463
		7078	27239.5	1464
		7079	33927.2	1465
		7080	14924.8	1466
		7081	34811.5	1467
		7082	34624.8	1468
		7083	34281.2	1469
		7084	33514	1470
		7085	34666.8	1471
		7086	32679.8	1472
		7087	34476.8	1473
		7088	33319	1474
		7089	33044.2	1475
		7090	32548	1476
		7091	37802.5	1477
		7092	34140	1478
		7094	30392	1479
		7096	34877.8	1480
		7097	34751	1481
		7098	33380.8	1482
		7099	34064.5	1483
		7100	35800	1484
		7101	34101.8	1485
		7102	32908	1486
		7103	31617	1487
		7104	33359.8	1488
		7105	32567.5	1489
		7106	34268.5	1490
		7107	33514.5	1491
		7108	22023.5	1492
		7109	33791.2	1493
		7110	32944.8	1494
		7111	33030.5	1495
		7112	33973.2	1496
		7113	37313.5	1497
		7114	35901.5	1498
		7115	33063	1499
		7116	24162	1500
		7117	30482	1501
		7118	31913.8	1502
		7119	33963.5	1503
		7120	34047.8	1504
		7121	33767.5	1505
		7122	34094.8	1506
		7123	35331.5	1507
		7124	27190	1508
		7125	34105	1509
		7126	35096.8	1510
		7127	32957.2	1511
		7129	33795.8	1512
		7130	34516	1513
		7131	32779	1514
		7132	34152.8	1515
		7133	34681.2	1516
		7134	33302	1517
		7135	34240.8	1518
		7136	36279	1519
		7137	34989.8	1520
		7138	35347.8	1521
		7139	35726.2	1522
		7140	34254.8	1523
		7141	35986.2	1524
		7142	33314.5	1525
		7143	34323.2	1526
		7144	34995.8	1527
		7145	32792.8	1528
		7146	34528.5	1529
		7147	33900.2	1530
		7148	35864	1531
		7149	34207.2	1532
		7150	34718	1533
		7151	34403.5	1534
		7152	35485.5	1535
		7153	36608.2	1536
		7154	34866	1537
		7155	29819.2	1538
		7156	35871.8	1539
		7157	34955.5	1540
		7158	34817.2	1541
		7159	36121.8	1542
		7160	38963.8	1543
		7161	35160	1544
		7162	34893.2	1545
		7163	34114	1546
		7164	34209.2	1547
		7165	31140	1548
		7166	34160	1549
		7167	35518.5	1550
		7168	34758.8	1551
		7169	33653.2	1552
		7170	33953.2	1553
		7171	36012	1554
		7172	22224.8	1555
		7173	36174	1556
		7174	33238.5	1557
		7175	34832.8	1558
		7176	34210.5	1559
		7177	35774	1560
		7179	36316.5	1561
		7180	34025.8	1562
		7181	33573	1563
		7182	35869.2	1564
		7183	33603.8	1565
		7184	34248	1566
		7185	35110.5	1567
		7186	34954.2	1568
		7187	35454.2	1569
		7188	1247	1570
		7189	35489.5	1571
		7190	34532.5	1572
		7191	29578	1573
		7193	33452	1574
		7194	33015	1575
		7195	34158.8	1576
		7196	33768.5	1577
		7197	10116.5	1578
		7198	35596	1579
		7199	34607.2	1580
		7200	36022	1581
		7201	31060.5	1582
		7202	35676.5	1583
		7203	33432.5	1584
		7205	33086.8	1585
		7206	31141.8	1586
		7207	32910.5	1587
		7208	35282.2	1588
		7210	34982	1589
		7211	35629.5	1590
		7212	34780.5	1591
		7213	34781.8	1592
		7214	35182.8	1593
		7215	34116.8	1594
		7216	32754.5	1595
		7217	34135.5	1596
		7218	34327	1597
		7219	34053.5	1598
		7220	33907	1599
		7221	33936	1600
		7222	35043	1601
		7223	29648.5	1602
		7224	28821	1603
		7225	34711	1604
		7226	25129.5	1605
		7227	36756.5	1606
		7228	29439.8	1607
		7229	34363.8	1608
		7230	34123.8	1609
		7231	33634	1610
		7232	34621	1611
		7233	36164	1612
		7234	35786.5	1613
		7235	32939.5	1614
		7236	35080.5	1615
		7237	35398.2	1616
		7238	33311.5	1617
		7240	34953.5	1618
		7241	31584	1619
		7242	34185.5	1620
		7243	35934.8	1621
		7244	34534	1622
		7245	34586.5	1623
		7246	29795.8	1624
		7247	35405.5	1625
		7248	34771	1626
		7249	34643	1627
		7250	34566.2	1628
		7251	31197.8	1629
		7252	33160.8	1630
		7253	34691.8	1631
		7254	48489	1632
		7255	34356.5	1633
		7256	29419.5	1634
		7257	29902.5	1635
		7258	33104.5	1636
		7259	33849.8	1637
		7260	34441.5	1638
		7261	33515	1639
		7262	34637.5	1640
		7263	33410.2	1641
		7264	35215.5	1642
		7265	33752.2	1643
		7266	34604.5	1644
		7267	35110.8	1645
		7268	34595.5	1646
		7269	34244.8	1647
		7270	34950	1648
		7271	34067.5	1649
		7272	35675	1650
		7273	34917.2	1651
		7275	29773.8	1652
		7276	35131	1653
		7277	34172.2	1654
		7278	34228.5	1655
		7279	35434.5	1656
		7280	33873.8	1657
		7281	34077.2	1658
		7282	30435.8	1659
		7283	34080.8	1660
		7284	34496	1661
		7285	36483.8	1662
		7286	35800.5	1663
		7287	35994	1664
		7288	35752	1665
		7289	31672.8	1666
		7290	34719.2	1667
		7292	31480.5	1668
		7293	35444.8	1669
		7294	35412.5	1670
		7295	33075.8	1671
		7296	38427	1672
		7297	35213.5	1673
		7298	32681.5	1674
		7299	34497.2	1675
		7300	32346.2	1676
		7301	33620.2	1677
		7302	34800.8	1678
		7303	34064	1679
		7304	35328	1680
		7305	26819.5	1681
		7306	35137.8	1682
		7307	34742.5	1683
		7308	30400.5	1684
		7309	33535	1685
		7310	33940.2	1686
		7311	33699.5	1687
		7312	33624.2	1688
		8001	33709	1689
		8002	34557.5	1690
		8003	34828.5	1691
		8004	34975.8	1692
		8005	35206.2	1693
		8006	35180.8	1694
		8007	31669.5	1695
		8008	33980.5	1696
		8009	34056.2	1697
		8010	32633	1698
		8011	31624.5	1699
		8012	33283.5	1700
		8013	33841.5	1701
		8014	35126.5	1702
		8015	33998.2	1703
		8016	34271.5	1704
		8017	34000	1705
		8018	33173.8	1706
		8019	34657.5	1707
		8020	35617	1708
		8021	32912.5	1709
		8022	31086.5	1710
		8024	29317.5	1711
		8025	32172.5	1712
		8026	33320.2	1713
		8027	29558.5	1714
		8028	35965	1715
		8029	30492.5	1716
		8030	33720.5	1717
		8031	37649.8	1718
		8032	30344.5	1719
		8033	32976.5	1720
		8034	25715.5	1721
		8035	23437.8	1722
		8036	34454	1723
		8037	31497.2	1724
		8038	33864.8	1725
		8039	34776.2	1726
		8040	31994	1727
		8041	34237.5	1728
		8042	36814.2	1729
		8043	30052	1730
		8044	34107.2	1731
		8045	34221	1732
		8046	32460.8	1733
		8047	32683.2	1734
		8048	28528	1735
		8050	34214	1736
		8051	32753.8	1737
		8052	32936.5	1738
		8053	32867.8	1739
		8054	34634	1740
		8055	34351.2	1741
		8056	30485	1742
		8057	32414	1743
		8058	33239.2	1744
		8059	34790.5	1745
		8060	34909	1746
		8061	34856	1747
		8062	35439	1748
		8063	34322	1749
		8064	34281.2	1750
		8065	32632.2	1751
		8066	28788.5	1752
		8067	33519.2	1753
		8068	34233.5	1754
		8069	33683	1755
		8070	29477.5	1756
		8071	34067.8	1757
		8072	31873.2	1758
		8073	29536.5	1759
		8074	33958.5	1760
		8075	33169.8	1761
		8076	35122.5	1762
		8077	34157	1763
		8078	21755.2	1764
		8079	34929.2	1765
		8080	34687.5	1766
	Thai	0009-00060	26173.5	1767
		0009-00220	34386.2	1768
		0009-00352	30624.5	1769
		0009-00365	31414.2	1770
		0009-00437	34227.8	1771
		0009-00512	29691.5	1772
		0009-00555	32621.5	1773
		0001-03477	31417	1774
		0001-04624	24760.2	1775
		0001-05746	28416.5	1776
		0001-05756	32384.2	1777
		0001-06467	33315.5	1778
		0001-06715	30994.5	1779
		0001-07262	25309.5	1780
		0001-07876	21968.5	1781
		0001-07922	31236.5	1782
		0001-07926	30847.8	1783
		0001-08050	31041	1784
		0001-08177	28008.8	1785
		0001-08297	32241.2	1786
		0001-08467	34455.5	1787
		0001-09322	34237.8	1788
		0001-09338	29164.2	1789
		0001-09372	30289.2	1790
		0001-09435	31846.5	1791
		0001-09487	28205.8	1792
		0001-09523	33320	1793
		0001-09530	29556	1794
		0001-09596	31399.5	1795
		0001-09627	29833.5	1796
		0001-09645	30379.8	1797
		0001-09666	24461	1798
		0001-09691	31281	1799
		0001-09781	33859	1800
		0001-09810	34857.5	1801
		0001-09904	31376.5	1802
		0001-09950	33818.5	1803
		0001-09956	33761.8	1804
		0001-10001	34211	1805
		0001-10008	26623.5	1806
		0001-10020	33705.5	1807
		0001-10037	27357	1808
		0001-10039	31549.5	1809
		0001-10057	30481.2	1810
		0001-10063	31046	1811
		0001-10099	32207.5	1812
		0001-10140	33422.5	1813
		0009-00001	33165	1814
		0009-00012	30010.5	1815
		0009-00016	28944.5	1816
		0009-00017	20262	1817
		0009-00021	31446.2	1818
		0009-00023	27016.5	1819
		0009-00029	31042.8	1820
		0009-00034	30140.5	1821
		0009-00039	29979	1822
		0009-00046	23222.5	1823
		0009-00051	26293.5	1824
		0009-00054	32940.5	1825
		0009-00124	28224.8	1826
		0009-00125	30182	1827
		0009-00128	24825.5	1828
		0009-00146	25836	1829
		0009-00149	26148.2	1830
		0009-00151	32493.5	1831
		0009-00153	34698.2	1832
		0009-00156	33075	1833
		0009-00164	32042.5	1834
		0009-00167	30558.5	1835
		0009-00180	31327	1836
		0009-00192	23375.5	1837
		0009-00194	30025.2	1838
		0009-00197	27228.5	1839
		0009-00204	28431	1840
		0009-00227	26109.2	1841
		0009-00228	32939	1842
		0009-00230	29276	1843
		0009-00231	33190.2	1844
		0009-00244	27133	1845
		0009-00246	31173.2	1846
		0009-00247	25589.8	1847
		0009-00248	30578	1848
		0009-00270	29909	1849
		0009-00276	30585	1850
		0009-00287	24345.5	1851
		0009-00291	27104	1852
		0009-00299	33656	1853
		0009-00310	32340	1854
		0009-00333	31758.8	1855
		0009-00344	31588	1856
		0009-00368	32210	1857
		0009-00375	28497.2	1858
		0009-00378	34558	1859
		0009-00379	29566	1860
		0009-00380	32518.8	1861
		0009-00393	33438.5	1862
		0009-00395	31513	1863
		0009-00396	25001.5	1864
		0009-00403	33918	1865
		0009-00411	26793.5	1866
		0009-00423	30365	1867
		0009-00424	28514.8	1868
		0009-00432	33925.5	1869
		0009-00444	27076.5	1870
		0009-00454	32347.2	1871
		0009-00458	28505.2	1872
		0009-00489	33615.8	1873
		0009-00504	30947.5	1874
		0009-00518	32262.2	1875
		0009-00522	28112.8	1876
		0009-00523	31541	1877
		0009-00537	29225.2	1878
		0009-00551	33435	1879
		0009-00552	34802.5	1880
		0009-00557	31919	1881
		0009-00565	33786.8	1882
		0009-00566	25914.5	1883
		0009-00583	28484.5	1884
		0009-00592	30283	1885
		0009-00595	34856.5	1886
		0009-00610	28782.5	1887
		0009-00215	29322.2	1888
		0009-00264	26625.8	1889
		0009-00358	33996	1890
		0009-00053	30625	1891
		0009-00226	21393.8	1892
		0009-00316	31599.5	1893
		0009-00320	24134	1894
	HERS	160139	30009.5	1895
		160184	33788	1896
		160745	32709.2	1897
		160777	32135	1898
		163352	23336.2	1899
		163833	30166.5	1900
		163834	23149.8	1901
		163864	32074	1902
		164067	30160.2	1903
		164070	30838.8	1904
		164190	33353.5	1905
		164355	32535.5	1906
		164358	33125.2	1907
		164359	28523	1908
		164385	31104	1909
		164453	27238.2	1910
		164832	33317.5	1911
		165597	21231.2	1912
		165972	25994.8	1913
		166984	31789.5	1914
		167202	32911.8	1915
		167532	16614.5	1916
		167737	28008.2	1917
		167739	33226	1918
		168090	33390.2	1919
		168091	27395	1920
		168272	29592	1921
		168276	33663.5	1922
		169469	33874	1923
		170344	31278.8	1924
		170563	30552	1925
		170785	21276.5	1926
		170868	30910.2	1927
		170934	33463.5	1928
		171186	29362.5	1929
		171241	30167	1930
		171342	31435.5	1931
		171684	32717.2	1932
		171856	34947.5	1933
		172275	28595	1934
		172416	32991.2	1935
		172422	32422.5	1936
		173067	29248.5	1937
		173297	18191.5	1938
		173570	31666	1939
		173574	31042	1940
		173587	28447	1941
		173596	31540.5	1942
		174397	34455	1943
		174698	33451.8	1944
		175180	17230.8	1945
		175191	30645.8	1946
		175880	32550	1947
		176169	31759.5	1948
		176216	31249.2	1949
		176693	27759.2	1950
		176696	31083	1951
		176894	32287	1952
		176902	33417	1953
		177158	33892.8	1954
		177159	32789	1955
		177457	28698.5	1956
		178008	30640.5	1957
		178076	33112.8	1958
		178080	31466.8	1959
		178086	29177.8	1960
		178215	29052.5	1961
		178233	30014.5	1962
		178254	33387.2	1963
		178282	29183.8	1964
		179322	27745	1965
		179476	31882	1966
		179794	20805.2	1967
		179999	28945	1968
		180709	31658.5	1969
		180806	31396	1970
		180952	25464	1971
		181897	31613.8	1972
		181932	33341	1973
		182564	23180.2	1974
		182565	34200	1975
		182744	31911.2	1976
		182870	24603.8	1977
		183193	32507	1978
		183279	33717	1979
		183397	32359.2	1980
		183731	30363	1981
		184434	32263	1982
		185265	32623.2	1983
		185321	34885.2	1984
		185633	21757	1985
		185759	32728.2	1986
		186170	31434	1987
		186284	31815	1988
		186931	29197	1989
		187169	33766.5	1990
		187179	31223.2	1991
		187324	30745.8	1992
		188140	31293.8	1993
		188144	25460	1994
		188252	31672	1995
		188265	32277.5	1996
		188281	30150.8	1997
		188346	31143.2	1998
[truncated: 157 more rows]

## Sheet: MDRI by Subtype
	MFI Cutoff
	1250
	Subtype	MDRI	Error Low	Error High
	B	175.54	138.55	212.54
	C	199.11	58.54	339.68
	AE	179.17	146.48	211.86
	Subtype	MDRI	Error Low	Error High
	B	175.54	36.99	37
	C	199.11	140.57	140.57
	AE	179.17	32.69	32.69
